# Supplementary material for: Identifying Opioid Use Disorder in the Emergency Department: Multi-System Electronic Health Record–Based Computable Phenotype Derivation and Validation Study
Source: JMIR Med Inform. 2019 Oct 31;7(4):e15794. doi: 10.2196/15794 (PMC6913746; doi:10.2196/15794)
Supplement: Multimedia Appendix 1 [file medinform_v7i4e15794_app1.txt]

/****** 
	Hyung Paek
	7-29-2019

	EMBED - pilot data (YNH EMERGENCY ADULT)
		EHR phenotype main query

		Pulls data for phenotype positive patients at EMBED study sites
		who were seen between start date and end date.  
		Start and end dates are set based on @DataSubNumb 

	Required:
		Data Submission Number
		Study start date
		Site IDs and names
		Opioid results.sql		- need component ID
		Opioid SmartText.sql	- need SmartText ID
		METRIC_ID from ACCESS_LOG_METRIC table 
			- Active Guidelines web integration record accessed
		FDI record ID

	Assumptions:
		- Patient class: table ZC_PAT_CLASS z  
					where z.name like 'emerg%'	-- emergency room patient class
								or z.name like 'inpatient'		-- inpatient patient class
								or z.name like '%psych%'		-- pysch admission or observation
								or z.name like '%observ%'		-- observation patient class
								or z1.name like 'inpa%psych%'		-- inpatient psych
		- True patients: Table Patient p
					p.PAT_NAME not like 'zz%' and p.PAT_MRN_ID like 'mr%'
		- Consult team provider name ends with team
					when s.PROV_NAME like '%team' then 'Consult Team'
		- Opioid pharm class: tables ZC_PHARM_CLASS p, ZC_PHARM_SUBCLASS ps
					Where ((p.name like '%Opioid%'
											and p.name not like '%non-opioid%' 
											and p.name not like '%non opioid%')
								or (s.NAME like 'naloxone%' or s.NAME like 'naltrexone%'))
		- Med order status
					(med.[ORDER_STATUS_C] in (2, 5, 11) or med.[ORDER_STATUS_C] is null)  
					1-pending, 2-sent, 3-resulted, 4-canceled, 5-completed, 8-suspend, 9-discontinued, 11-dispensed, null=historical
		- Order interfaced from Automated dispensing system (order_meds)
					med.ORD_CREATR_USER_ID <> 'EDIADSD'	
		- Note type ([HNO_INFO])
					(NOTE_TYPE_NOADD_C = '50'				-- patient instruction
					or IP_NOTE_TYPE_C in ('37','61','62','63','64','65','66','67','68'))		-- inpatient patient instruction for OUD note type
		- Durable medical equipments
					m.GENERIC_NAME <> 'MISCELLANEOUS MEDICAL SUPPLY MISC'

******/

Declare @Trial_Start_Dt date, @Start_Dt date, @End_Dt date, @time datetime
Declare @Timer varchar, @DataSubNumb int, @FDI_ID int, @Metric_ID int
Declare @Heathcare_System_Id int
--set statistics time on
set @Heathcare_System_Id =	--10																										--<<<----- Heathcare_System_Id
set @DataSubNumb =	--2																														--<<<----- Data Submission Number
set @Trial_Start_Dt =		--'4/1/2019'																								--<<<----- Trial start date
--set @Start_Dt = '4/1/2019'
set @End_Dt =	DATEADD(MM, @DataSubNumb, @Trial_Start_Dt)																-- Data end date
set @FDI_ID =		--100036																														--<<<----- FDI ID
set @Metric_ID =	--17302																													--<<<----- Metric ID

set @Timer='False'

if (@Trial_Start_Dt = '') or (@Trial_Start_Dt is null)  select 'Trial Start date required'
if (@DataSubNumb = '') or (@DataSubNumb is null)				select 'Data Submission Number required'
if (@Trial_Start_Dt = '') or (@Trial_Start_Dt is null) or (@DataSubNumb = '') or (@DataSubNumb is null)	return 


if (DATEADD(MM, -2, @End_Dt) < @Trial_Start_Dt) set @Start_Dt = @Trial_Start_Dt 
else set @Start_Dt =	DATEADD(MM, -2, @End_Dt) 																		-- Get 2 months of data

IF OBJECT_ID('tempdb..#Param') IS NOT NULL  DROP TABLE #Param
select 
		 @Trial_Start_Dt Trial_Start_Dt
		,@Start_Dt Start_Dt
		,@End_Dt End_Dt
		,@time Start_time
		,@Metric_ID Metric_ID
		,@FDI_ID FDI_ID
		,@Heathcare_System_Id Heathcare_System_Id
	into #Param

IF OBJECT_ID('tempdb..#Sites') IS NOT NULL  DROP TABLE #Sites
create table #Sites (Site_ID int, Dept_Name varchar(50))

---------- see Data Definition Excel table for the site ID ----------
insert into #Sites (Site_ID, Dept_Name) 
	values	(11, 'SRC EMERGENCY DEPARTMENT'),
					(12, 'BH EMERGENCY DEPARTMENT'),
					(13, 'LMH EMERGENCY DEPARTMENT'),
					(14, 'GH EMERGENCY DEPARTMENT'),
					(90, 'YNH EMERGENCY ADULT')
-------------------------------------------------------------------

--select @Trial_Start_Dt Trial_Start_Dt, @Start_Dt Start_Dt, @End_Dt End_Dt
select CONCAT('Data submission number: ', @DataSubNumb)
select * from #sites
	
IF OBJECT_ID('tempdb..#Visits') IS NOT NULL  DROP TABLE #Visits
IF OBJECT_ID('tempdb..#ED_visits') IS NOT NULL  DROP TABLE #ED_visits
IF OBJECT_ID('tempdb..#In_Psyc_adm') IS NOT NULL  DROP TABLE #In_Psyc_adm
IF OBJECT_ID('tempdb..#AcctList') IS NOT NULL drop table #AcctList
IF OBJECT_ID('tempdb..#OUDmed') IS NOT NULL  DROP TABLE #OUDmed
IF OBJECT_ID('tempdb..#PB') IS NOT NULL drop table #PB
IF OBJECT_ID('tempdb..#FinalDx') IS NOT NULL  DROP TABLe #FinalDx
IF OBJECT_ID('tempdb..#ETOH_DX') IS NOT NULL  DROP TABLE #ETOH_DX
IF OBJECT_ID('tempdb..#Benzo_DX') IS NOT NULL  DROP TABLE #Benzo_DX
IF OBJECT_ID('tempdb..#PL_OUD_Dx') IS NOT NULL  DROP TABLE #PL_OUD_Dx
IF OBJECT_ID('tempdb..#CS_med') IS NOT NULL  DROP TABLE #CS_med
IF OBJECT_ID('tempdb..#PtCSmed') IS NOT NULL  DROP TABLE #PtCSmed
IF OBJECT_ID('tempdb..#PtRxNaloxone') IS NOT NULL  DROP TABLE #PtRxNaloxone
IF OBJECT_ID('tempdb..#PL_OUD_Tx') IS NOT NULL  DROP TABLE #PL_OUD_Tx
IF OBJECT_ID('tempdb..#PMH') IS NOT NULL  DROP TABLE #PMH
IF OBJECT_ID('tempdb..#PS') IS NOT NULL  DROP TABLE #PS
IF OBJECT_ID('tempdb..#PSH') IS NOT NULL  DROP TABLE #PSH
IF OBJECT_ID('tempdb..#CC') IS NOT NULL  DROP TABLE #CC
IF OBJECT_ID('tempdb..#CC_ETOH') IS NOT NULL  DROP TABLE #CC_ETOH
IF OBJECT_ID('tempdb..#CC_opioid') IS NOT NULL  DROP TABLE #CC_opioid
IF OBJECT_ID('tempdb..#CC_Narcan') IS NOT NULL  DROP TABLE #CC_Narcan
IF OBJECT_ID('tempdb..#Nx_med') IS NOT NULL  DROP TABLE #Nx_med
IF OBJECT_ID('tempdb..#smrt') IS NOT NULL  DROP TABLE #smrt
IF OBJECT_ID('tempdb..#OpiateResults') IS NOT NULL  DROP TABLE #OpiateResults
IF OBJECT_ID('tempdb..#PosLabs') IS NOT NULL  DROP TABLE #PosLabs
IF OBJECT_ID('tempdb..#PtInsNote') IS NOT NULL  DROP TABLE #PtInsNote
IF OBJECT_ID('tempdb..#Comb') IS NOT NULL  DROP TABLE #Comb
IF OBJECT_ID('tempdb..#PTAMeds') IS NOT NULL  DROP TABLE #PTAMeds
IF OBJECT_ID('tempdb..#PTAMedsMin') IS NOT NULL  DROP TABLE #PTAMedsMin
IF OBJECT_ID('tempdb..#RND') IS NOT NULL  DROP TABLE #RND
IF OBJECT_ID('tempdb..#FDI') IS NOT NULL  DROP TABLE #FDI
IF OBJECT_ID('tempdb..#web') IS NOT NULL  DROP TABLE #web

set @time = getdate()
IF @Timer='T' select concat('Query started at ', @time)

--	all ED, obs, psych patients 	--		
--	IF OBJECT_ID('tempdb..#Visits') IS NOT NULL  DROP TABLE #Visits
SELECT distinct
			hsp.[PAT_ID]
			,hsp.[PAT_ENC_CSN_ID]
			,hsp.ADT_ARRIVAL_TIME
			,hsp.HOSP_DISCH_TIME
			,hsp.ED_DEPARTURE_TIME
			,DATEDIFF(mi,hsp.ADT_ARRIVAL_TIME, hsp.HOSP_DISCH_TIME) Visit_len_Min
			,zpc.NAME Pat_class
			,hsp.BILL_ATTEND_PROV_ID
			,hsp.[DEPARTMENT_ID]		--most recent department
			,dep.DEPARTMENT_NAME
			,hsp.[ADT_PAT_CLASS_C]
			,case when e.SUM_BLK_TYPE_ID = '2' then 1 else '0' end Pregnant
	into #Visits
  FROM [Clarity]..[V_PAT_ENC_HSP] hsp 
		join (	SELECT distinct [PAT_ID],[PAT_ENC_CSN_ID]												-- all contacts between start and end date
							FROM [Clarity].[dbo].[PAT_ENC_ED_AREA]
							where [CONTACT_DATE] >= @Start_Dt and [CONTACT_DATE] <= @End_Dt	
						) ed on hsp.PAT_ENC_CSN_ID=ed.PAT_ENC_CSN_ID
		left join clarity..ZC_PAT_CLASS zpc on hsp.ADT_PAT_CLASS_C=zpc.ADT_PAT_CLASS_C
		left join [Clarity]..[CLARITY_DEP] dep on hsp.DEPARTMENT_ID = dep.DEPARTMENT_ID
		left join clarity..PAT_EPISODE pe on hsp.PAT_ID=pe.PAT_ID
		left join 
					(select * from clarity..episode ep where ep.SUM_BLK_TYPE_ID = 2		-- get episodes
								and ((ep.END_DATE >= @Start_Dt and ep.END_DATE <= @End_Dt)
													or ep.END_DATE is null)
							) e on pe.EPISODE_ID=e.EPISODE_ID 
										and hsp.ADT_ARRIVAL_TIME > e.START_DATE
										and ((hsp.ADT_ARRIVAL_TIME < e.END_DATE) or e.END_DATE is null)
		join		-- Inpatient, Emergency, Observation, Observation Psychiatry, inpatient psych
				(select * from Clarity..ZC_PAT_CLASS z  
						where	 z.name like 'emerg%'
								or z.name like 'inpatient'
								or z.name like '%psych%'
								or z.name like '%observ%'
					) zc on hsp.ADT_PAT_CLASS_C=zc.ADT_PAT_CLASS_C
  where hsp.ADT_ARRIVAL_TIME >= @Start_Dt and hsp.ADT_ARRIVAL_TIME <= @End_Dt	
	

-- find preg patients and remove fake patients --			
--	IF OBJECT_ID('tempdb..#ED_visits') IS NOT NULL  DROP TABLE #ED_visits
select 
		v.PAT_ID		
		,HASHBYTES('SHA1', a.PAT_MRN_ID) Research_ID
		,v.PAT_ENC_CSN_ID
		,v.ADT_ARRIVAL_TIME
		,v.ED_DEPARTURE_TIME
		,datediff(dd, @Trial_Start_Dt, v.ADT_ARRIVAL_TIME)	Arrival_DT
		,datepart(hh, v.ADT_ARRIVAL_TIME)					Arrival_Hr
		,datediff(dd, @Trial_Start_Dt, v.HOSP_DISCH_TIME)	Discharge_DT	
		,datediff(yy, a.BIRTH_DATE, v.ADT_ARRIVAL_TIME)	 -
					CASE WHEN v.ADT_ARRIVAL_TIME < DATEADD(YEAR, DATEDIFF(YEAR, a.BIRTH_DATE, v.ADT_ARRIVAL_TIME), a.BIRTH_DATE)		-- fix prob with datediff in years
						THEN 1 ELSE 0 END	Age
		,v.HOSP_DISCH_TIME
		,v.Visit_len_Min
		,v.DEPARTMENT_NAME
		,v.DEPARTMENT_ID
		,v.BILL_ATTEND_PROV_ID
		,max(v.Pregnant) Pregnant
	into #ED_visits
	from 
		(select v1.* 
				from #Visits v1
						join (select z1.* from Clarity..ZC_PAT_CLASS z1 where z1.name like 'emerg%'
										) z on v1.ADT_PAT_CLASS_C = z.ADT_PAT_CLASS_C
				where v1.Visit_len_Min <= 24*60																	-- only patients who has been in ED for a day
				) v 
		JOIN (select p.pat_id, p.PAT_MRN_ID, p.BIRTH_DATE from clarity..patient p 
							where p.PAT_NAME not like 'zz%' and p.PAT_MRN_ID like 'mr%'
						) a on v.pat_id=a.pat_id 
	group by 
		v.ADT_ARRIVAL_TIME
		,HASHBYTES('SHA1', a.PAT_MRN_ID)
		,v.DEPARTMENT_NAME
		,v.PAT_ENC_CSN_ID
		,v.PAT_ID
		,v.HOSP_DISCH_TIME
		,v.Visit_len_Min
		,v.DEPARTMENT_ID
		,v.ED_DEPARTURE_TIME
		,v.BILL_ATTEND_PROV_ID
		,datediff(dd, @Trial_Start_Dt, v.ADT_ARRIVAL_TIME) 	
		,datediff(dd, @Trial_Start_Dt, v.HOSP_DISCH_TIME) 	
		,datediff(yy, a.BIRTH_DATE, v.ADT_ARRIVAL_TIME)	 -
			CASE WHEN v.ADT_ARRIVAL_TIME < DATEADD(YEAR, DATEDIFF(YEAR, a.BIRTH_DATE, v.ADT_ARRIVAL_TIME), a.BIRTH_DATE)
						THEN 1 ELSE 0 END	


--	Find Inpatient and Psych admissions	--
--	IF OBJECT_ID('tempdb..#In_Psyc_adm') IS NOT NULL  DROP TABLE #In_Psyc_adm		--
select distinct
			ed.PAT_ID
			,ed.PAT_ENC_CSN_ID
			,ed.ADT_ARRIVAL_TIME
			,inp.Last_adm Inp_Adm_Date
			,psy.Last_adm Psy_Adm_Date
			,case when inp.Last_adm is null then -99999 
						else datediff(dd, @Trial_Start_Dt, inp.Last_adm) end Inp_adm_DT
			,case when psy.Last_adm is null then -99999 
						else datediff(dd, @Trial_Start_Dt, psy.Last_adm) end Psy_adm_DT
	into #In_Psyc_adm
	from #ED_visits ed
			left join 
					(select distinct
								e.PAT_ID
								,e.PAT_ENC_CSN_ID
								,max(v.ADT_ARRIVAL_TIME) Last_adm
							from  #ED_visits e
									join
										(select distinct v2.* from #Visits v2
													join (select z1.* from Clarity..ZC_PAT_CLASS z1 where z1.name like 'Inpatient'
															) z on v2.ADT_PAT_CLASS_C = z.ADT_PAT_CLASS_C
											) v on v.PAT_ID=e.PAT_ID and e.ADT_ARRIVAL_TIME>v.ADT_ARRIVAL_TIME
							group by e.PAT_ID, e.PAT_ENC_CSN_ID
						) Inp on ed.PAT_ENC_CSN_ID=inp.PAT_ENC_CSN_ID
			left join 
					(select distinct
								e1.PAT_ID
								,e1.PAT_ENC_CSN_ID
								,max(v1.ADT_ARRIVAL_TIME) Last_adm
							from  #ED_visits e1
								join
									(select distinct v1.* from #Visits v1
											join (select z1.* from Clarity..ZC_PAT_CLASS z1 where z1.name like 'inpa%psych%'
															) z on v1.ADT_PAT_CLASS_C = z.ADT_PAT_CLASS_C
										) v1 on v1.PAT_ID=e1.PAT_ID and e1.ADT_ARRIVAL_TIME>v1.ADT_ARRIVAL_TIME
							group by e1.PAT_ID, e1.PAT_ENC_CSN_ID
						) psy on inp.PAT_ENC_CSN_ID=psy.PAT_ENC_CSN_ID

IF @Timer='T' Select 'Population finished: ' + cast(datediff(mi, @time, getdate()) as varchar)

---------------	** Insurance information	** -----------------
--	Get Financial class from HB	--
--  IF OBJECT_ID('tempdb..#AcctList') IS NOT NULL drop table #AcctList
select distinct
		p.PAT_ID
		,p.PAT_ENC_CSN_ID
		,p.ADT_ARRIVAL_TIME
		,a.ACCT_FIN_CLASS_C
		,zc.NAME Fin_class
		,p.BILL_ATTEND_PROV_ID
	into #AcctList
	from #ED_visits p
		left join [Clarity]..HSP_ACCOUNT a on a.PRIM_ENC_CSN_ID=p.PAT_ENC_CSN_ID
		left join Clarity..ZC_FINANCIAL_CLASS zc on a.ACCT_FIN_CLASS_C=zc.FINANCIAL_CLASS
	
--	Get Financial class from	PB --
--  multiple insurance for a visit --
--	IF OBJECT_ID('tempdb..#PB') IS NOT NULL drop table #PB
select distinct 
		a.*
		,PB1.[SELF_PAY_YN]
		,zc.NAME Fin_class
	into #PB
	from
			(	SELECT 
							P.[PAT_ID]
							,P.PAT_ENC_CSN_ID
							,max(PB.PB_VISIT_ID) PB_VISIT_ID
						FROM  #ED_visits p 
							left join  [Clarity]..[ARPB_VISITS] PB on pb.PRIM_ENC_CSN_ID=p.PAT_ENC_CSN_ID
						group by P.[PAT_ID], P.PAT_ENC_CSN_ID
					) a 
			left join [Clarity]..[ARPB_VISITS] Pb1 
					on pb1.PRIM_ENC_CSN_ID=a.PAT_ENC_CSN_ID and pb1.PB_VISIT_ID=a.PB_VISIT_ID
			left join Clarity..ZC_ACTN_FIN_CLASS zc on pb1.ACCT_FIN_CLASS_C=zc.ACTION_FIN_CLASS

IF @Timer='T' Select 'Insurance finished: '  + cast(datediff(mi, @time, getdate()) as varchar)


--------- ** Medications ** ------------
-- get all opioid meds and naloxone medication ID --
--	IF OBJECT_ID('tempdb..#CS_med') IS NOT NULL  DROP TABLE #CS_med
SELECT distinct
			m.[MEDICATION_ID]
      ,m.[NAME] med_name
			,p.NAME pharm_name
			,ps.NAME pharm_subclass
			,s.NAME GenericName
      ,m.[STRENGTH]
      ,m.[FORM]
      ,m.[ROUTE]
      ,m.[CONTROLLED_MED_YN]
      ,m.[DEA_CLASS_CODE_C]
			,d.NAME Dea_name
	into #CS_med
  FROM [Clarity].[dbo].[CLARITY_MEDICATION] m
		--left join Clarity..ZC_THERA_CLASS t on m.THERA_CLASS_C=t.THERA_CLASS_C
		left join Clarity..ZC_PHARM_CLASS p on m.PHARM_CLASS_C=p.PHARM_CLASS_C
		left join Clarity..ZC_PHARM_SUBCLASS ps on m.PHARM_SUBCLASS_C=ps.PHARM_SUBCLASS_C
		left join Clarity..ZC_SIMPLE_GENERIC s on m.SIMPLE_GENERIC_C=s.SIMPLE_GENERIC_C
		left join Clarity..ZC_DEA_CLASS_CODE d on m.DEA_CLASS_CODE_C=d.DEA_CLASS_CODE_C
	where
			(m.RECORD_STATE not in ('deleted','hidden') or m.RECORD_STATE is null)
				and ((p.name like '%Opioid%'													-- find all meds with opioid pharm class
							and p.name not like '%non-opioid%' 
							and p.name not like '%non opioid%')
				or (s.NAME like 'naloxone%' or s.NAME like 'naltrexone%'))
				

-- find all patients currently on methadone, suboxone, bup
--  IF OBJECT_ID('tempdb..#OUDmed') IS NOT NULL  DROP TABLE #OUDmed
SELECT distinct
		med.[ORDER_MED_ID]
		,med.[PAT_ID]
		,med.PAT_ENC_CSN_ID
		,p.Pregnant
		,med.[ORDERING_DATE]
		,med.DISCON_TIME
		,p.ADT_ARRIVAL_TIME
		,c.NAME order_class_name
		,med.[DESCRIPTION]
		--,med.[SIG]
		,m.STRENGTH
		,med.[DOSAGE]
		,med.[QUANTITY]
		,med.[REFILLS]
		,med.[ORDER_INST]					--date and time order was placed
		,med.[DISPLAY_NAME]
		,case when med.DISCON_TIME is null then '2099-01-01 00:00:00.000' else med.DISCON_TIME end DiscontinueDate
		,med.[ORDER_STATUS_C]		--1-pending, 2-sent, 3-resulted, 4-canceled, 5-completed, 8-suspend, 9-discontinued, 11-dispensed,
		,med.[ACT_ORDER_C]		--1-active med, 2-active procedure, 3-discont med, 4-canceled proc, 5-completed med, 6-completed proc
		,med.ORD_PROV_ID
		,med.AUTHRZING_PROV_ID
		,med.ORDERING_MODE_C
	into #OUDmed
	FROM [Clarity]..[ORDER_MED] med
		join #ED_visits p on med.PAT_ID=p.PAT_ID 
			and cast(p.ADT_ARRIVAL_TIME as date) >= cast(med.[ORDERING_DATE] as date)
			and ((cast(p.ADT_ARRIVAL_TIME as date) <= cast(med.DISCON_TIME as date)) 
						or med.DISCON_TIME is null)
		left join clarity..CLARITY_MEDICATION m on med.MEDICATION_ID=m.MEDICATION_ID
		left join Clarity..ZC_ORDER_CLASS c on med.ORDER_CLASS_C=c.ORDER_CLASS_C
	where (med.[ORDER_STATUS_C] in (2, 5, 11) or med.[ORDER_STATUS_C] is null)  --1-pending, 2-sent, 3-resulted, 4-canceled, 5-completed, 8-suspend, 9-discontinued, 11-dispensed, null=historical
		and med.[ACT_ORDER_C] in ('1', '2')
		and (m.GENERIC_NAME			like 'methadone%'
					or m.GENERIC_NAME like 'suboxone%'
					or m.GENERIC_NAME like 'buprenorphine%'
					or m.GENERIC_NAME like 'naltrexone%')
		and ((cast(p.ADT_ARRIVAL_TIME as date) > cast(med.[ORDERING_DATE] as date) and med.[ORDER_STATUS_C] in (2, 5, 11))		--include meds ordered before ED
					or (cast(p.ADT_ARRIVAL_TIME as date) >= cast(med.[ORDERING_DATE] as date) and  med.[ORDER_STATUS_C] is null))		--include historical meds entered in ED


-- find all patients on the controlled substances as an outpatient when seen in ED in the past 90 days --
--			prior to being seen in ED
--		IF OBJECT_ID('tempdb..#PtCSmed') IS NOT NULL  DROP TABLE #PtCSmed
SELECT distinct
		med.[ORDER_MED_ID]
		,med.[PAT_ID]
		,med.[PAT_ENC_CSN_ID]
		,cast(med.[ORDER_INST] as date) order_inst					--date and time order was placed
		,med.[DISCON_TIME]
		,zc.NAME order_class_name
		,med.[DESCRIPTION]
		,c.GenericName
		--,med.[SIG]
		,m.STRENGTH
		,med.[QUANTITY]
		,left(med.quantity,charindex(' ',med.quantity)-1) Quant_Numb
		,right(med.QUANTITY,len(med.quantity)-CHARINDEX(' ',med.quantity)) Quant_type
		,datediff(dd,med.ORDER_START_TIME, med.ORDER_END_TIME) duration_time
		,med.[REFILLS]
		,med.[ORDER_STATUS_C]		--1-pending, 2-sent, 3-resulted, 4-canceled, 5-completed, 8-suspend, 9-discontinued, 11-dispensed
		,med.ORDERING_MODE_C		--1=outpatient
		,case when c.GenericName like 'naloxone%' then 1 else 0 end Narcan
	into #PtCSmed
  FROM [Clarity].[dbo].[ORDER_MED] med
		join #ED_visits e on med.PAT_ID=e.PAT_ID
			and med.ORDER_INST < e.ADT_ARRIVAL_TIME 
			and  datediff(dd, med.ORDER_INST, ADT_ARRIVAL_TIME) <= 90			--**	CS ordered within the past 90 days of ED visit	**--
			--and ((med.DISCON_TIME >= e.ADT_ARRIVAL_TIME) or med.DISCON_TIME is null)
		join #CS_med c on med.MEDICATION_ID=c.MEDICATION_ID
		left join clarity..CLARITY_MEDICATION m on med.MEDICATION_ID=m.MEDICATION_ID
		left join Clarity..ZC_ORDER_CLASS zc on med.ORDER_CLASS_C=zc.ORDER_CLASS_C
  where 
		med.ORDERING_MODE_c=1		--outpatients
		and (med.[ORDER_STATUS_C] in (2, 5, 11) or med.[ORDER_STATUS_C] is null)  --1-pending, 2-sent, 3-resulted, 4-canceled, 5-completed, 8-suspend, 9-discontinued, 11-dispensed, null=historical


-- find all naloxone/naltrexone/bup/methadone given in ED or Rx for home
--		IF OBJECT_ID('tempdb..#Nx_med') IS NOT NULL  DROP TABLE #Nx_med
SELECT distinct
		med.[ORDER_MED_ID]
		,med.[PAT_ID]
		,med.[PAT_ENC_CSN_ID]
		,e.ADT_ARRIVAL_TIME ED_Date
		,med.[ORDERING_DATE]
		,datediff(dd, (select p.Trial_Start_Dt from #Param p), med.[ORDERING_DATE]) Ordering_Dt
		,med.[ORDER_INST]					--date and time order was placed
		,med.[DISCON_TIME]
		,zc.NAME order_class_name
		,c.NAME GenericName
		,med.[DESCRIPTION]
		--,med.[SIG]
		,m.STRENGTH
		,med.[QUANTITY]
		,left(med.quantity,charindex(' ',med.quantity)-1) Quant_Numb
		,right(med.QUANTITY,len(med.quantity)-CHARINDEX(' ',med.quantity)) Quant_type
		,med.[REFILLS]
		,med.MED_PRESC_PROV_ID
		,med.ORD_PROV_ID
		,med.ORD_CREATR_USER_ID
		,s.PROV_NAME
		,s.CLINICIAN_TITLE
		,med.ORDERING_MODE_C
		,case when med.ORDERING_MODE_C=1 then 'Outpatient' 
					when med.ORDERING_MODE_C=2 then 'Inpatient' end IN_Outpatient
	into #Nx_med
  FROM [Clarity]..[ORDER_MED] med
		join #ED_visits e on med.PAT_ENC_CSN_ID=e.PAT_ENC_CSN_ID
		join clarity..CLARITY_MEDICATION m on med.MEDICATION_ID=m.MEDICATION_ID
		left join Clarity..ZC_SIMPLE_GENERIC c on m.SIMPLE_GENERIC_C=c.SIMPLE_GENERIC_C
		left join Clarity..ZC_ORDER_CLASS zc on med.ORDER_CLASS_C=zc.ORDER_CLASS_C
		left join clarity..CLARITY_SER s on med.ORD_PROV_ID=s.PROV_ID
  where 
		 (med.[ORDER_STATUS_C] in (2, 5, 11) or med.[ORDER_STATUS_C] is null)  --1-pending, 2-sent, 3-resulted, 4-canceled, 5-completed, 8-suspend, 9-discontinued, 11-dispensed, null=historical
			and (c.name like 'naloxone%'
							or c.name like 'naltrexone%'
							or c.name like 'buprenorphine%'
							or c.name like 'methadone%'
						)
			and med.ORD_CREATR_USER_ID <> 'EDIADSD'				-- interfaced from Automated dispensing system, creates duplicate order


-- find all patients who were prescribed narcan within two year of ED visit
--	IF OBJECT_ID('tempdb..#PtRxNaloxone') IS NOT NULL  DROP TABLE #PtRxNaloxone
SELECT distinct
		med.[PAT_ID]
		,e.[PAT_ENC_CSN_ID]
		,e.ADT_ARRIVAL_TIME ED_Date
		,c.GenericName
	into #PtRxNaloxone
  FROM [Clarity].[dbo].[ORDER_MED] med
		join #ED_visits e on med.PAT_ID=e.PAT_ID  
			and med.ORDER_INST < e.ADT_ARRIVAL_TIME
		join #CS_med c on med.MEDICATION_ID=c.MEDICATION_ID
  where 
	(med.[ORDER_STATUS_C] in (2, 5, 11) or med.[ORDER_STATUS_C] is null)  --1-pending, 2-sent, 3-resulted, 4-canceled, 5-completed, 8-suspend, 9-discontinued, 11-dispensed, null=historical
		and med.ORDERING_MODE_c=1		--outpatients
		and (c.GenericName like 'naloxone%')
		and datediff(m, med.[ORDER_INST], e.ADT_ARRIVAL_TIME ) <= 24


IF @Timer='T' Select 'Medication finished: ' + cast(datediff(mi, @time, getdate()) as varchar)


----------- ** Diagnosis ** ----------------
-- get ED discharge diagnosis ----------------
--	IF OBJECT_ID('tempdb..#FinalDx') IS NOT NULL  DROP TABLE #FinalDx
select distinct
		ev.*
		,case when ped.DIAGNOSIS_CODE is null then ped.CURRENT_ICD10_LIST
					when ped.CURRENT_ICD10_LIST is null then ped.CURRENT_ICD9_LIST
					else ped.DIAGNOSIS_CODE
				end Diagnosis_Code
		,ped.DX_NAME
	into #FinalDx
	from #ED_visits EV
		join 
				(select d.DX_ID, d.CONTACT_DATE, d.PAT_ENC_CSN_ID, ce.DIAGNOSIS_CODE
								,ce.CURRENT_ICD10_LIST, ce.CURRENT_ICD9_LIST, ce.DX_NAME 
						from clarity..PAT_ENC_DX d					 
								join 
										(select * from clarity..CLARITY_EDG e 
												where (left(e.DIAGNOSIS_CODE,3) = 'F11' 
																or left(e.CURRENT_ICD10_LIST,3) = 'F11'
																or left(e.DIAGNOSIS_CODE,5) in ('T40.0', 'T40.1', 'T40.2', 'T40.3', 'T40.4', 'T40.6')
																or left(e.CURRENT_ICD10_LIST,5) in ('T40.0', 'T40.1', 'T40.2', 'T40.3', 'T40.4', 'T40.6'))
													and e.RECORD_STATE_C is null		--active diagnosis
											) ce on d.DX_ID=ce.DX_ID	
						where (d.CONTACT_DATE >= @Start_Dt and d.CONTACT_DATE <= @End_Dt)
					) ped on EV.PAT_ENC_CSN_ID=ped.PAT_ENC_CSN_ID 


-- find all ETOH abuse in ED final DX ---------------
-- IF OBJECT_ID('tempdb..#ETOH_DX') IS NOT NULL  DROP TABLE #ETOH_DX
select distinct
		ev.*
		,case when ped.DIAGNOSIS_CODE is null then ped.CURRENT_ICD10_LIST
					when ped.CURRENT_ICD10_LIST is null then ped.CURRENT_ICD9_LIST
					else ped.DIAGNOSIS_CODE
				end Diagnosis_Code
		,ped.DX_NAME
	into #ETOH_DX
	from #ED_visits EV
		join 
				(select d.DX_ID, d.CONTACT_DATE, d.PAT_ENC_CSN_ID, ce.DIAGNOSIS_CODE
								,ce.CURRENT_ICD10_LIST, ce.CURRENT_ICD9_LIST, ce.DX_NAME 
						from clarity..PAT_ENC_DX d
								join 
									(select * from clarity..CLARITY_EDG e 
										where 
												(e.DX_NAME like '%alcohol%' or e.DX_NAME like '%ETOH%')
												--and e.DIAGNOSIS_CODE <> 'Z87.898'			-- can be null leading to excluding CSN
												and e.CURRENT_ICD9_LIST <> 'Z87.898'		-- personal h/o other specified conditions 
												and e.CURRENT_ICD10_LIST <> 'Z87.898'
												and e.RECORD_STATE_C is null
										) ce on d.DX_ID=ce.DX_ID	
							where (d.CONTACT_DATE >= @Start_Dt and d.CONTACT_DATE <= @End_Dt)
					) ped on EV.PAT_ENC_CSN_ID=ped.PAT_ENC_CSN_ID


-- find all Benzo abuse in ED final DX  ---------------
-- IF OBJECT_ID('tempdb..#Benzo_DX') IS NOT NULL  DROP TABLE #Benzo_DX
select distinct
		ev.*
		,case when ped.DIAGNOSIS_CODE is null then ped.CURRENT_ICD10_LIST
					when ped.CURRENT_ICD10_LIST is null then ped.CURRENT_ICD9_LIST
					else ped.DIAGNOSIS_CODE
				end Diagnosis_Code
		,ped.DX_NAME
	into #Benzo_DX
	from #ED_visits EV
		join 
				(select d.DX_ID, d.CONTACT_DATE, d.PAT_ENC_CSN_ID, ce.DIAGNOSIS_CODE
								,ce.CURRENT_ICD10_LIST, ce.CURRENT_ICD9_LIST, ce.DX_NAME 
						from clarity..PAT_ENC_DX d					 
							join 
								(select * from clarity..CLARITY_EDG e 
									where 
										e.DX_NAME like '%benzo%'
										and e.RECORD_STATE_C is null
								) ce on d.DX_ID=ce.DX_ID	
								and (d.CONTACT_DATE >= @Start_Dt and d.CONTACT_DATE <= @End_Dt)
								--and month(d.CONTACT_DATE)>3
					) ped on EV.PAT_ENC_CSN_ID=ped.PAT_ENC_CSN_ID


-- find all opioid medical history
--	IF OBJECT_ID('tempdb..#PMH') IS NOT NULL  DROP TABLE #PMH
SELECT 
			mh.[PAT_ID]
			,ed.ADT_ARRIVAL_TIME
			,ed.PAT_ENC_CSN_ID
			,case when e.DIAGNOSIS_CODE is null then e.CURRENT_ICD10_LIST
					when e.CURRENT_ICD10_LIST is null then e.CURRENT_ICD9_LIST
					else e.DIAGNOSIS_CODE
				end Diagnosis_Code
			,e.DX_NAME
      ,mh.[CONTACT_DATE]
			,datediff(dd, (select p.Trial_Start_Dt from #Param p), mh.[CONTACT_DATE]) PMH_contact_dt
      ,mh.[MEDICAL_HX_DATE]
      ,mh.[COMMENTS]
	into #PMH
  FROM [Clarity].[dbo].[MEDICAL_HX] mh
		join (select distinct ev.PAT_ID, ev.PAT_ENC_CSN_ID, ev.ADT_ARRIVAL_TIME from #ED_visits ev
					) ed on mh.PAT_ID=ed.Pat_ID
		left join clarity..CLARITY_EDG e on mh.DX_ID=e.DX_ID
	where 
		(e.DIAGNOSIS_CODE = 'F11' 
				or left(e.DIAGNOSIS_CODE,5) in ('T40.0', 'T40.1', 'T40.2', 'T40.3', 'T40.4', 'T40.6')
				or e.DIAGNOSIS_CODE in ('304.00', '304.01', '304.02', '304.03', '304.70', '304.71', '304.72', '304.73', 
																'305.50', '305.51', '305.52', '305.53', '965.00', '965.01', '965.02', '965.09', 
																'E850.0', 'E850.1', 'E850.2', 'E935.0', 'E935.1', 'E935.2')
				or e.CURRENT_ICD10_LIST = 'F11' 
				or left(e.CURRENT_ICD10_LIST,5) in ('T40.0', 'T40.1', 'T40.2', 'T40.3', 'T40.4', 'T40.6')
				or left(e.CURRENT_ICD9_LIST,6) in ('304.00', '304.01', '304.02', '304.03', '304.70', '304.71', '304.72', '304.73', 
																					'305.50', '305.51', '305.52', '305.53', '965.00', '965.01', '965.02', '965.09', 
																					'E850.0', 'E850.1', 'E850.2', 'E935.0', 'E935.1', 'E935.2')				
			)
		and cast(mh.CONTACT_DATE as date) <= cast(ed.ADT_ARRIVAL_TIME as date)
		

-- find all opioid treatment in problem ist ---
--	IF OBJECT_ID('tempdb..#PL_OUD_Tx') IS NOT NULL  DROP TABLE #PL_OUD_Tx
SELECT 
			pl.[PAT_ID]
			,ed.ADT_ARRIVAL_TIME
			,ed.PAT_ENC_CSN_ID
			,case when edg.DIAGNOSIS_CODE is null then edg.CURRENT_ICD10_LIST
					when edg.CURRENT_ICD10_LIST is null then edg.CURRENT_ICD9_LIST
					else edg.DIAGNOSIS_CODE
				end Diagnosis_Code
			,edg.DX_NAME
      ,pl.DATE_OF_ENTRY
			,case when pl.DATE_OF_ENTRY is not null then datediff(dd, @Trial_Start_Dt, pl.DATE_OF_ENTRY)
							else -99999 end PL_Entry_DT
	into #PL_OUD_Tx
  FROM [Clarity]..PROBLEM_LIST pl
		join (select distinct ev.PAT_ID, ev.PAT_ENC_CSN_ID, ev.ADT_ARRIVAL_TIME from #ED_visits ev
						) ed on pl.PAT_ID=ed.Pat_ID
		join (select * from clarity..CLARITY_EDG e 
							where (e.DX_NAME like '%subox%' or e.DX_NAME like '%buprenor%' or e.DX_NAME like '%methadone%')
											and (e.DX_NAME like '%treatment%' or e.DX_NAME like '%therapy%' or e.DX_NAME like '%maintenance%')
											and e.RECORD_STATE_C is null
						) edg on pl.DX_ID=edg.dx_id
	where cast(pl.DATE_OF_ENTRY as date) <= cast(ed.ADT_ARRIVAL_TIME as date)


-- find OUD in problem list
--	IF OBJECT_ID('tempdb..#PL_OUD_Dx') IS NOT NULL  DROP TABLE #PL_OUD_Dx
SELECT 
			pl.[PAT_ID]
			,ed.ADT_ARRIVAL_TIME
			,ed.PAT_ENC_CSN_ID
			,case when edg.DIAGNOSIS_CODE is null then edg.CURRENT_ICD10_LIST
					when edg.CURRENT_ICD10_LIST is null then edg.CURRENT_ICD9_LIST
					else edg.DIAGNOSIS_CODE
				end Diagnosis_Code
			,edg.DX_NAME
      ,pl.DATE_OF_ENTRY
			,case when pl.DATE_OF_ENTRY is null		then -99999
						else datediff(dd, @Trial_Start_Dt, pl.DATE_OF_ENTRY) end PL_OUD_DX_DT
	into #PL_OUD_Dx
  FROM [Clarity]..PROBLEM_LIST pl
		join (select distinct ev.PAT_ID, ev.PAT_ENC_CSN_ID, ev.ADT_ARRIVAL_TIME from #ED_visits ev
						) ed on pl.PAT_ID=ed.Pat_ID
		left join clarity..CLARITY_EDG edg on pl.DX_ID=edg.DX_ID
	where 
				(edg.DIAGNOSIS_CODE = 'F11' 
						or left(edg.DIAGNOSIS_CODE,5) in ('T40.0', 'T40.1', 'T40.2', 'T40.3', 'T40.4', 'T40.6')
						or edg.DIAGNOSIS_CODE in ('304.00', '304.01', '304.02', '304.03', '304.70', '304.71', '304.72', '304.73', 
																		'305.50', '305.51', '305.52', '305.53', '965.00', '965.01', '965.02', '965.09', 
																		'E850.0', 'E850.1', 'E850.2', 'E935.0', 'E935.1', 'E935.2')
						or edg.CURRENT_ICD10_LIST = 'F11' 
						or left(edg.CURRENT_ICD10_LIST,5) in ('T40.0', 'T40.1', 'T40.2', 'T40.3', 'T40.4', 'T40.6')
						or left(edg.CURRENT_ICD9_LIST,6) in ('304.00', '304.01', '304.02', '304.03', '304.70', '304.71', '304.72', '304.73', 
																							'305.50', '305.51', '305.52', '305.53', '965.00', '965.01', '965.02', '965.09', 
																							'E850.0', 'E850.1', 'E850.2', 'E935.0', 'E935.1', 'E935.2')				
					)
				and cast(pl.UPDATE_DATE as date) <= cast(ed.ADT_ARRIVAL_TIME as date)


IF @Timer='T' Select 'Diagnosis finished: ' + cast(datediff(mi, @time, getdate()) as varchar)


---------------------*** Social and CC  ***-----------------------
-- find all past social history of drug abuse
--	IF OBJECT_ID('tempdb..#PS') IS NOT NULL  DROP TABLE #PS
SELECT distinct 
			sh.[PAT_ID]
      ,sh.[CONTACT_DATE]
			,datediff(dd, @Trial_Start_Dt, sh.[CONTACT_DATE]) SHx_Contact_Dt
      ,e.[PAT_ENC_CSN_ID]
      ,sh.[HX_LNK_ENC_CSN]
      ,sh.[IV_DRUG_USER_YN]
      ,sh.[ILLICIT_DRUG_FREQ]
      ,sh.[ILLICIT_DRUG_CMT]
      ,sh.[ILL_DRUG_USER_C]					--1-yes, 2-no, 3-not asked, 4-defer
	into #PS
  FROM [Clarity]..[SOCIAL_HX] sh
		join #ED_visits e on sh.PAT_ID = e.PAT_ID
				and cast(sh.CONTACT_DATE as date) <= cast(e.ADT_ARRIVAL_TIME as date)
	where 
       [IV_DRUG_USER_YN] = 'Y'
				or ILL_DRUG_USER_C = 1			
				or cast([ILLICIT_DRUG_FREQ] as decimal) > 0


-- IF OBJECT_ID('tempdb..#PSH') IS NOT NULL  DROP TABLE #PSH
select distinct 
			ps.PAT_ID
			,ps.PAT_ENC_CSN_ID
			,max(a.Ill_User) Ill_user
	into #PSH
	from #PS ps
		left join 
			(	select 
						p.pat_id
						,p.PAT_ENC_CSN_ID
						,Case when p.ILL_DRUG_USER_C=1 or cast(p.[ILLICIT_DRUG_FREQ] as decimal) > 0 or p.[IV_DRUG_USER_YN] = 'Y'
							then 1 else 0 end Ill_User
					from #ps p
				) a on ps.PAT_ENC_CSN_ID=a.PAT_ENC_CSN_ID
	group by 
			ps.PAT_ID
			,ps.PAT_ENC_CSN_ID
			,ps.CONTACT_DATE


-- find all Chief Complaints with words overdose, detox, withdrawal
--	IF OBJECT_ID('tempdb..#CC') IS NOT NULL  DROP TABLE #CC
	select distinct
				cast(ercc.PAT_ENC_CSN_ID as bigint) PAT_ENC_CSN_ID
				,ercc.ER_COMPLAINT
				,ercc.LINE
		into #CC
		from PAT_ENC_ER_COMPLNT ercc
			join #ED_visits ed on ercc.PAT_ENC_CSN_ID=ed.PAT_ENC_CSN_ID
		where 
			(ercc.ER_COMPLAINT like '%overdose%'
						or ercc.ER_COMPLAINT like '%detox%'
						or ercc.ER_COMPLAINT like '%Withdrawal%')
Union
	select distinct
				cast(rv.PAT_ENC_CSN_ID as int) PAT_ENC_CSN_ID
				,rv.COMMENTS  ER_COMPLAINT
				--,rv.ENC_REASON_NAME
				,rv.LINE
		from clarity..PAT_ENC_RSN_VISIT rv
			join #ED_visits e on rv.PAT_ENC_CSN_ID=e.PAT_ENC_CSN_ID
		where 
			(rv.COMMENTS like '%overdose%'
						or rv.COMMENTS like '%detox%'
						or rv.COMMENTS like '%Withdrawal%')


--  find all Chief Complaints with words ETOH, alcohol, withdrawal alcohol
--	IF OBJECT_ID('tempdb..#CC_ETOH') IS NOT NULL  DROP TABLE #CC_ETOH
	select
				rv.PAT_ENC_CSN_ID
				,rv.COMMENTS  ER_COMPLAINT
				,rv.LINE
		into #CC_ETOH
		from clarity..PAT_ENC_RSN_VISIT rv
			join #ED_visits e on rv.PAT_ENC_CSN_ID=e.PAT_ENC_CSN_ID
			join 
					(select * from clarity..CL_RSN_FOR_VISIT c
								where  
									(c.REASON_VISIT_NAME like 'ETOH%'
											or c.REASON_VISIT_NAME like 'alcohol%'
											or c.REASON_VISIT_NAME like '%withdrawal%alcohol%')
						) r on rv.ENC_REASON_ID=r.REASON_VISIT_ID				
Union
	select distinct
				ercc.PAT_ENC_CSN_ID
				,ercc.ER_COMPLAINT
				,ercc.LINE
		from PAT_ENC_ER_COMPLNT ercc
			join #ED_visits ed on ercc.PAT_ENC_CSN_ID=ed.PAT_ENC_CSN_ID
		where 
			(ercc.ER_COMPLAINT like '%alcohol%'
						or ercc.ER_COMPLAINT like '%ETOH%')

-- find all Chief Complaints with words heroin, opiate, opioid
--	IF OBJECT_ID('tempdb..#CC_opioid') IS NOT NULL  DROP TABLE #CC_opioid
select
			rv.PAT_ENC_CSN_ID
			,rv.COMMENTS  ER_COMPLAINT
			,rv.LINE
	into #CC_opioid
	from clarity..PAT_ENC_RSN_VISIT rv
		join #ED_visits e on rv.PAT_ENC_CSN_ID=e.PAT_ENC_CSN_ID	
		join 	
				(	select cv.REASON_VISIT_ID from clarity..CL_RSN_FOR_VISIT cv
						where cv.REASON_VISIT_NAME like '%heroin%' 
								or cv.REASON_VISIT_NAME like '%opiate%' 
								or cv.REASON_VISIT_NAME like '%opioid%'
					) r on rv.ENC_REASON_ID=r.REASON_VISIT_ID
Union
	select distinct
				ercc.PAT_ENC_CSN_ID
				,ercc.ER_COMPLAINT
				,ercc.LINE
		from PAT_ENC_ER_COMPLNT ercc
			join #ED_visits ed on ercc.PAT_ENC_CSN_ID=ed.PAT_ENC_CSN_ID
		where 
			(ercc.ER_COMPLAINT like '%heroin%'
						or ercc.ER_COMPLAINT like '%opiate%'
						or ercc.ER_COMPLAINT like '%opioid%')
union
	select
				rv.PAT_ENC_CSN_ID
				,rv.COMMENTS  ER_COMPLAINT
				,rv.LINE
		from clarity..PAT_ENC_RSN_VISIT rv
			join #ED_visits e on rv.PAT_ENC_CSN_ID=e.PAT_ENC_CSN_ID	
		where
				rv.COMMENTS like '%heroin%' 
					or rv.COMMENTS like '%opiate%' 
					or rv.COMMENTS like '%opioid%'

-- find all Chief Complaints with words narcan or naloxone
--	IF OBJECT_ID('tempdb..#CC_Narcan') IS NOT NULL  DROP TABLE #CC_Narcan
	select
				rv.PAT_ENC_CSN_ID
				,rv.COMMENTS  CC_Comment
				,rv.LINE
		into #CC_Narcan
		from clarity..PAT_ENC_RSN_VISIT rv
			join #ED_visits e on rv.PAT_ENC_CSN_ID=e.PAT_ENC_CSN_ID	
		where 
			rv.COMMENTS like '%narcan%' or rv.COMMENTS like '%naloxone%'
Union
	select distinct
				ercc.PAT_ENC_CSN_ID
				,ercc.ER_COMPLAINT
				,ercc.LINE
		from PAT_ENC_ER_COMPLNT ercc
			join #ED_visits ed on ercc.PAT_ENC_CSN_ID=ed.PAT_ENC_CSN_ID
		where 
			(ercc.ER_COMPLAINT like '%narcan%'
						or ercc.ER_COMPLAINT like '%naloxone%')

					
IF @Timer='T' Select 'Social Hx & CC finished: ' + cast(datediff(mi, @time, getdate()) as varchar)


-------------------*** Note ***------------------------------------
-- find all patient instruction with OUD related 
--	IF OBJECT_ID('tempdb..#PtInsNote') IS NOT NULL  DROP TABLE #PtInsNote
SELECT 
			h.[NOTE_ID]
      ,h.[PAT_ID]
      ,h.[PAT_ENC_CSN_ID]
      ,h.[ENTRY_DATETIME]
      ,h.[INPATIENT_DATA_ID]
			,h.NOTE_TYPE_NOADD_C 
      ,h.[DEPT_SPECIALTY_C]
      ,h.[CREATE_INSTANT_DTTM]
      ,h.[DATE_OF_SERVIC_DTTM]
      ,h.[NOTE_PURPOSE_C]
      ,h.[AMB_NOTE_YN]
	into #PtInsNote
  FROM [Clarity].[dbo].[HNO_INFO] h
			join #ED_visits e on h.PAT_ID=e.PAT_ID
					and CONVERT(varchar(12),e.ADT_ARRIVAL_TIME, 101) =
							CONVERT(varchar(12),h.DATE_OF_SERVIC_DTTM, 101) 
	where
		[DELETED_CAT_C] is null 		-- (2,4,6) not hidden, delete, hidden delete
		and (NOTE_TYPE_NOADD_C = '50'				-- patient instruction
					or IP_NOTE_TYPE_C in ('37','61','62','63','64','65','66','67','68'))			-- inpatient patient instruction for OUD note type
		and (h.[CREATE_INSTANT_DTTM] >= @Start_Dt and h.[CREATE_INSTANT_DTTM] <= @End_Dt)

				
--	smarttext with opioid for patient instruction
/**	see query to extract SmartText ID	**/
--	IF OBJECT_ID('tempdb..#smrt') IS NOT NULL  DROP TABLE #smrt
SELECT 
			sr.[PAT_ENC_CSN_ID]
      ,sr.[LINE]
      ,sr.[PAT_ID]
      ,sr.[CONTACT_DATE]
      ,sr.[SEL_DOC_ETX_DAT]
			,sm.*
	into #smrt
  FROM [Clarity]..[SEL_REF_DOCS_ETX] sr 
		join #ED_visits e on sr.PAT_ENC_CSN_ID=e.PAT_ENC_CSN_ID
		left join 
				(SELECT distinct
							tx.[SMARTTEXT_ID]
							,st.SMARTTEXT_NAME
							,zs.NAME
					FROM [Clarity]..[SMARTTEXT_TEXT] tx
						join (select t.SMARTTEXT_ID, max(t.CONTACT_DATE_REAL) DT from clarity..[SMARTTEXT_TEXT] t group by t.SMARTTEXT_ID) m 
								on tx.SMARTTEXT_ID=m.SMARTTEXT_ID and tx.CONTACT_DATE_REAL=m.DT
						left join clarity..[SMARTTEXT_TYPES] ty on tx.SMARTTEXT_ID=ty.SMARTTEXT_ID
						left join clarity..SMARTTEXT st on tx.SMARTTEXT_ID=st.SMARTTEXT_ID
						left join Clarity..ZC_TYPE_OF_SMARTTE zs on ty.TYPE_OF_SMARTTEXT_C=zs.TYPE_OF_SMARTTE_C
					where 
					/**	see query to extract SmartText ID	**/
						tx.[SMARTTEXT_ID] in
								--('1600011291', '160003173', '1600008449', '160045326', '1600007567', '160006054', '160016858', '160001327', 
								--'13978', '18491', '1600008223', '1600006976', '1600008228', '1600006276', '1600007534', '160001228', 
								--'1600007293', '160003163', '160003229', '1600008141', '1600006113', '13689', '18649', '15155', '17648', 
								--'15945', '18368', '13133', '18702', '14656', '17891', '15524', '13234', '14736', '19516')
					) sm on sr.SEL_DOC_ETX_ID = sm.SMARTTEXT_ID 
	where (sr.[CONTACT_DATE] >= @Start_Dt and sr.[CONTACT_DATE] <= @End_Dt)
			and [SEL_DOC_ETX_ID] in
						--('1600011291', '160003173', '1600008449', '160045326', '1600007567', '160006054', '160016858', '160001327', 
						--'13978', '18491', '1600008223', '1600006976', '1600008228', '1600006276', '1600007534', '160001228', 
						--'1600007293', '160003163', '160003229', '1600008141', '1600006113', '13689', '18649', '15155', '17648', 
						--'15945', '18368', '13133', '18702', '14656', '17891', '15524', '13234', '14736', '19516')


IF @Timer='T' Select 'Notes finished: ' + cast(datediff(mi, @time, getdate()) as varchar)

------------------*** Labs ***------------------------------

--	get all labs with opiate
/**	see subquery to pull lab component ID	**/
--	IF OBJECT_ID('tempdb..#OpiateResults') IS NOT NULL  DROP TABLE #OpiateResults
SELECT 
		or1.[ORDER_PROC_ID]
		,en.PAT_ID
		,OR1.[LINE]
		,OR1.[RESULT_DATE]
		,OR1.[COMPONENT_ID]			--clarity_component
		--,OR1.[PAT_ID]						--null
		,OR1.[PAT_ENC_CSN_ID]
		,OR1.[ORD_VALUE]
		,OR1.[ORD_NUM_VALUE]
		,OR1.[RESULT_FLAG_C]
		,OR1.[RESULT_STATUS_C]
		,OR1.[LAB_STATUS_C]
		,OR1.[SERV_AREA_ID]
		,OR1.[RESULT_TIME]
		,OR1.[RESULTING_LAB_ID]
		,OR1.[COMPONENT_COMMENT]
		,OR1.[DATA_TYPE_C]
	into #OpiateResults
	FROM [Clarity]..[ORDER_RESULTS] OR1
		left join clarity..PAT_ENC en on or1.PAT_ENC_CSN_ID=en.PAT_ENC_CSN_ID
	where 
		(OR1.[RESULT_DATE] >= @Start_Dt and OR1.[RESULT_DATE] <= @End_Dt)
		and or1.RESULT_STATUS_C in ('3', '4')			-- final, corrected 
		and 
				or1.COMPONENT_ID in 
				/**	see subquery to pull lab component ID	**/
						--('15281', '15285', '15357', '15286', '15358', '15356', '19712', '1810490', '15352', 
						--	'1511017', '10372', '8969', '20851', '20846', '1199', '15283', '6534', '15353', 
						--	'1510975', '6528', '19472', '1811435', '1510790', '11211', '1008', '1015', '11212', 
						--	'1510791', '19311', '6557', '15282', '23829', '23823', '1510955', '6531', '6529', 
						--	'6532', '6533', '17033', '17034', '6562', '1811411', '1811327', '29199', '19312', 
						--	'1740080', '19313', '1811325', '1811328', '1811324', '1811326', '1810480', '6545', 
						--	'6552', '23840', '23841', '23837', '23838', '23836', '23839', '23869', '10124', 
						--	'10125', '10126', '1561923', '24140', '2036', '19315', '23663', '19940', '18725', 
						--	'23664', '23684', '6612', '15287', '24127', '1555062', '18726', '17388')

				
--	get only the postive labs
--	IF OBJECT_ID('tempdb..#PosLabs') IS NOT NULL  DROP TABLE #PosLabs
select * 
	into #PosLabs
	from 
		(select 
				o.PAT_ID
				,o.PAT_ENC_CSN_ID
				,c.COMMON_NAME
				,o.ORD_VALUE
				,o.COMPONENT_COMMENT
				,o.ORD_NUM_VALUE
				,o.RESULT_DATE
			from #OpiateResults o
				join #ED_visits e on o.PAT_ID=e.PAT_ID
				left join [Clarity].[dbo].[CLARITY_COMPONENT] c on o.COMPONENT_ID=c.COMPONENT_ID
			where 
					( COMPONENT_COMMENT like '%opioid%'
							or COMPONENT_COMMENT like '%opiate%'
							or COMPONENT_COMMENT like '%codeine%'
							or COMPONENT_COMMENT like '%fentanyl%'
							or COMPONENT_COMMENT like '%heroin%'
							or COMPONENT_COMMENT like '%hydrocodone%'
							or COMPONENT_COMMENT like '%hydromorphone%'
							or COMPONENT_COMMENT like '%morphine%'
							or COMPONENT_COMMENT like '%opium%'
							or COMPONENT_COMMENT like '%oxycodone%'
						)
					) a
		where (a.ORD_NUM_VALUE <> 99999) or (a.ORD_VALUE like 'pos%')

IF @Timer='T' Select 'Labs finished: ' + cast(datediff(mi, @time, getdate()) as varchar)


------------------- ** Combine ** -------------------
--		IF OBJECT_ID('tempdb..#Comb') IS NOT NULL  DROP TABLE #Comb
select distinct
		e.PAT_ID,
		pt.PAT_MRN_ID,
		e.Research_ID
		,e.PAT_ENC_CSN_ID
		,e.ADT_ARRIVAL_TIME
		,e.Arrival_DT				
		,e.Arrival_Hr
		,e.Discharge_DT		
		,e.Visit_len_Min
		,case when e.Age > 85 then 100 
					when e.age is null then -99999
					else e.age 
				end Age
		,e.DEPARTMENT_NAME
		,e.DEPARTMENT_ID
		,case when si.Site_ID is null then -99999 else si.Site_ID end Site_ID
		,ac.BILL_ATTEND_PROV_ID
		,case when cc.PAT_ENC_CSN_ID is null		then 2 else 1 end CC
		,case when cc_o.PAT_ENC_CSN_ID is null	then 2 else 1 end CC_Opioid
		,case when cc_n.PAT_ENC_CSN_ID is null	then 2 else 1 end CC_Narcan
		,case when cc_e.PAT_ENC_CSN_ID is null	then 2 else 1 end CC_ETOH
		,case when d.PAT_ID is null							then 2 else 1 end OUD_Dx
		,case when OnCSmed.PAT_ID is null				then 2 else 1 end On_CS_Med
		,case when OnCSmed.CNT is null					then 2 else OnCSmed.CNT end CSMed_refills
		,case when NxIn.PAT_ENC_CSN_ID is null	then 2 else 1 end Narcan_Inpatient
		,case when NxOut.PAT_ENC_CSN_ID is null then 2 else 1 end Narcan_Outpatient
		,case when pn.PAT_ENC_CSN_ID is null		then 2 else 1 end Narcan24Mo
		,case when pd.PAT_ENC_CSN_ID is null		then 2 else 1 end PL_OUD_Dx
		,case when pd.PAT_ENC_CSN_ID is null		then -99999 else pd.PL_OUD_DX_DT end PL_OUD_DX_DT
		,case when pm.PAT_ENC_CSN_ID is null		then 2 else 1 end PMH
		,case when ps.Ill_user = 1							then 1 else 2 end Ill_Drug
		,case when sm.DC_instr is null					then 2 else 1 end DC_inst
		,case when pl.PAT_ID is null						then 2 else 1 end Opiate_Labs
		,case when ox.PAT_ENC_CSN_ID is null		then 2 else 1 end Oxycodone_lab
		,case when pb.Fin_class is not null			then pb.Fin_class 
					when ac.Fin_class is not null			then ac.Fin_class
					else '-99999' end Fin_class
		,ed.ED_visits Total_ED_visits
		,v.Inp_adm_DT		Last_Inp_Adm_DT		--Last_adm before ED visit - 1/1/2018
		,pa.Psy_adm_DT	Last_Psy_Adm_DT
		,case when et.PAT_ENC_CSN_ID is null		then 2 else 1 end ETOH_Dx
		,case when bz.PAT_ENC_CSN_ID is null		then 2 else 1 end Benzo_Dx
		,case when m.PAT_ENC_CSN_ID is null			then 2 else 1 end MOUD
		,case when po.PAT_ENC_CSN_ID is null		then 2 else 1 end PL_MOUD				-- OUD Tx med in Problem list
		,case when po.PAT_ENC_CSN_ID is null		then -99999 else po.PL_Entry_DT end PL_MOUD_DT
		,case when d1.PAT_ENC_CSN_ID is null		then 1 else 2 end LWBS						-- no final diagnosis thus LWBS
		,case when e.Pregnant is null then 2
					when e.Pregnant = 0								then 2 else e.Pregnant end Pregnant
	into #Comb
	from #ED_visits e
		left join clarity..patient		pt on e.PAT_ID=pt.PAT_ID
		left join #FinalDx	d on e.PAT_ENC_CSN_ID=d.PAT_ENC_CSN_ID
		left join 
					(select * from #OUDmed om where om.ORDERING_MODE_C = 1		-- 1-outpatient, 2-inpatient
						)	m on e.PAT_ENC_CSN_ID=m.PAT_ENC_CSN_ID
		left join																												-- OnCSmed
					(select distinct p1.pat_ID, count(p1.PAT_ENC_CSN_ID) CNT
								from 
									(select distinct p.pat_ID, p.PAT_ENC_CSN_ID from #PtCSmed p 
											where ((cast(p.Quant_Numb as decimal)>=15 and p.Quant_type <> 'ml')				--pills >15
														or (cast(p.Quant_Numb as decimal)>=75 and p.Quant_type = 'ml')			-- liquid >= 15*5cc
														or (cast(p.Quant_Numb as decimal)>= 5 and p.Quant_type = 'patch'))	-- any patch
														and p.GenericName not like 'naloxone%' 
														and p.GenericName not like 'naltrexone%'
										) P1
								group by p1.PAT_ID 
								having count(p1.PAT_ENC_CSN_ID) > 2		--have had more than 2 prescriptions
						) OnCSmed on e.PAT_ID=OnCSmed.PAT_ID
		left join #PtRxNaloxone		pn on e.PAT_ENC_CSN_ID=pn.PAT_ENC_CSN_ID												--Narcan24Mo
		left join #PMH						pm on e.PAT_ENC_CSN_ID=pm.PAT_ENC_CSN_ID
		left join #PSH						ps on e.PAT_ENC_CSN_ID=ps.PAT_ENC_CSN_ID
		left join (select distinct PAT_ENC_CSN_ID from #CC)							cc on e.PAT_ENC_CSN_ID=cc.PAT_ENC_CSN_ID
		left join (select distinct PAT_ENC_CSN_ID from #CC_ETOH)				cc_e on e.PAT_ENC_CSN_ID=cc_e.PAT_ENC_CSN_ID
		left join (select distinct PAT_ENC_CSN_ID from #CC_opioid)			cc_o on e.PAT_ENC_CSN_ID=cc_o.PAT_ENC_CSN_ID
		left join (select distinct PAT_ENC_CSN_ID from #CC_Narcan)			cc_n on e.PAT_ENC_CSN_ID=cc_n.PAT_ENC_CSN_ID
		left join (select * from #Nx_med nxo where nxo.GenericName like 'naloxone%'								--Narcan_Outpatient
								)					NxOut on NxOut.PAT_ENC_CSN_ID=e.PAT_ENC_CSN_ID and NxOut.IN_Outpatient='outpatient'
		left join (select * from #Nx_med nxo where nxo.GenericName like 'naloxone%'								--Narcan_Inpatient
								)					NxIn on NxIn.PAT_ENC_CSN_ID=e.PAT_ENC_CSN_ID and NxIn.IN_Outpatient='inpatient'
		left join 
						(select st.PAT_ENC_CSN_ID
								,case when st.SMARTTEXT_NAME like 'methadone%' then 'Methadone' 
											else 'SUD'
											end DC_instr 
							from #smrt st
							)						sm on e.PAT_ENC_CSN_ID=sm.PAT_ENC_CSN_ID 
		left join #PosLabs		pl on e.PAT_ID=pl.PAT_ID
		left join #AcctList		ac on e.PAT_ENC_CSN_ID=ac.PAT_ENC_CSN_ID
		left join #pb					pb on e.PAT_ENC_CSN_ID=pb.PAT_ENC_CSN_ID														--Fin_class
		left join 
					( select e1.pat_id
									,count(e1.PAT_ENC_CSN_ID) ED_visits
							from #ED_visits e1
							group by e1.PAT_ID
						)								ed on ed.PAT_ID=e.PAT_ID										-- count of ED visits since Study start
		left join #In_Psyc_adm	v on v.PAT_ENC_CSN_ID=e.PAT_ENC_CSN_ID
		left join	#In_Psyc_adm	pa on pa.PAT_ENC_CSN_ID=e.PAT_ENC_CSN_ID
		left join #ETOH_DX			et on e.PAT_ENC_CSN_ID=et.PAT_ENC_CSN_ID
		left join #Benzo_DX			bz on e.PAT_ENC_CSN_ID=bz.PAT_ENC_CSN_ID
		left join																																								--PL_MOUD
					(select t.PAT_ID, t.PAT_ENC_CSN_ID, max(t.PL_Entry_DT) PL_Entry_DT
								from #PL_OUD_Tx	t	
								group by t.PAT_ID, t.PAT_ENC_CSN_ID
							) po on e.PAT_ENC_CSN_ID=po.PAT_ENC_CSN_ID
		left join																																								--PL_OUD_Dx
					(select d.PAT_ID, d.PAT_ENC_CSN_ID, max(d.PL_OUD_DX_DT) PL_OUD_DX_DT
								from #PL_OUD_Dx	d
								group by d.PAT_ID, d.PAT_ENC_CSN_ID
							)	pd on e.PAT_ENC_CSN_ID=pd.PAT_ENC_CSN_ID
		left join clarity..PAT_ENC_DX d1 on e.PAT_ENC_CSN_ID=d1.PAT_ENC_CSN_ID	--LWBS no Dx for those who left before being seen
		left join																																--Oxycodone_lab
					(select distinct
									o.PAT_ID
									,o.PAT_ENC_CSN_ID
									,c.COMMON_NAME
									,o.ORD_VALUE
									,o.COMPONENT_COMMENT
								from #OpiateResults o
									join #ED_visits e on o.PAT_ID=e.PAT_ID
									left join [Clarity].[dbo].[CLARITY_COMPONENT] c on o.COMPONENT_ID=c.COMPONENT_ID
								where 
										([ORD_VALUE] like '%oxycodone%' or COMPONENT_COMMENT like '%oxycodone%')
										and [ORD_VALUE] like '%positive%'
						) ox on e.PAT_ENC_CSN_ID=ox.PAT_ENC_CSN_ID
		left join #Sites si on e.DEPARTMENT_NAME=si.Dept_Name
	where si.Site_ID <> -99999																							-- Remove all none participating departments/sites
				and d1.PAT_ENC_CSN_ID is  not null															-- not LWBS
				and (e.Pregnant = 0) or (e.Pregnant is null)										-- not pregnant
				and e.Age >= 18																									-- age >= 18
				and e.Visit_len_Min <= 24*60																		-- visit length <= 24 hrs


IF @Timer='T' Select 'Combined finished: ' + cast(datediff(mi, @time, getdate()) as varchar)

------------------	All active or non-active meds for Phenotype pos patients ----------------------	
--	IF OBJECT_ID('tempdb..#PTAMeds') IS NOT NULL  DROP TABLE #PTAMeds	
SELECT distinct
		p.PAT_ID
		,med.[ORDERING_DATE]
		,med.DISCON_TIME
		,zc.NAME order_class_name
		,med.[DESCRIPTION]
		,m.GENERIC_NAME
		--,med.[SIG]
		,med.[QUANTITY]
		,med.[REFILLS]
		,med.[ORDER_INST]					--date and time order was placed
	into #PTAMeds
	FROM [Clarity]..[ORDER_MED] med
		join (select distinct pat_id from #Comb c						--only OUD Phen pos
						where c.OUD_Dx=1 and (c.ETOH_Dx=2 and c.Benzo_Dx=2 and (c.CC_Opioid=1 or c.CC_Narcan=1))
					) p on med.PAT_ID=p.PAT_ID 
		left join [Clarity]..[CLARITY_MEDICATION] m on med.MEDICATION_ID=m.MEDICATION_ID
		left join Clarity..ZC_ORDER_CLASS zc on med.ORDER_CLASS_C=zc.ORDER_CLASS_C
	where (med.[ORDER_STATUS_C] in (2, 5, 11) or med.[ORDER_STATUS_C] is null)  --1-pending, 2-sent, 3-resulted, 4-canceled, 5-completed, 8-suspend, 9-discontinued, 11-dispensed, null=historical
		and med.[ACT_ORDER_C] <> 4								--1-active med, 2-active procedure, 3-discont med, 4-canceled proc, 5-completed med, 6-completed proc
		and med.ORDERING_MODE_C = 1								-- 1-outpatient, 2-inpatient
		and m.GENERIC_NAME <> 'MISCELLANEOUS MEDICAL SUPPLY MISC'


----------------------	PTA meds 	--------------------
--	IF OBJECT_ID('tempdb..#PTAMedsMin') IS NOT NULL  DROP TABLE #PTAMedsMin
select 
		c.Site_ID,
		c.Research_ID
		,p.ORDERING_DATE
		,c.[PAT_ID], c.PAT_ENC_CSN_ID
		,c.Arrival_DT
		,c.Arrival_Hr
		,datediff(dd, (select Trial_Start_Dt from #Param), p.ORDER_INST) ORDER_INST_DT	
		,p.order_class_name
		,p.DESCRIPTION
		,p.GENERIC_NAME
		--,p.SIG
		,p.QUANTITY
		,left(p.quantity,charindex(' ',p.quantity)-1) Quant_Numb
		,right(p.QUANTITY,len(p.quantity)-CHARINDEX(' ',p.quantity)) Quant_type
		,p.REFILLS
	into #PTAMedsMin
	from #Comb c
			join #PTAMeds p on p.PAT_ID=c.PAT_ID
	where
			cast(c.ADT_ARRIVAL_TIME as date) >= cast(p.[ORDERING_DATE] as date)															-- meds ordered before arrival
			and ((cast(c.ADT_ARRIVAL_TIME as date) <= cast(p.DISCON_TIME as date)) 
						or p.DISCON_TIME is null)	-- meds not discontinued before arrival
			and p.GENERIC_NAME <> 'MISCELLANEOUS MEDICAL SUPPLY MISC'


IF @Timer='T' Select 'PTA med finished: ' + cast(datediff(mi, @time, getdate()) as varchar)


----------------------- Access log ----------------------------------------------
---- look for FDI in the access log belonging to Embed ----
--	IF OBJECT_ID('tempdb..#FDI') IS NOT NULL  DROP TABLE #FDI
select *
	into #FDI
	from clarity..ACCESS_LOG_DTL d 
	where d.DATA_MNEMONIC_ID = 'FDI' 
				and d.STRING_VALUE = cast((select p.[FDI_ID] from #Param p) as varchar(20))		--<<<-- FDI record for Embed

--	IF OBJECT_ID('tempdb..#web') IS NOT NULL  DROP TABLE #web
select *
	into #web
	from [Clarity]..[ACCESS_LOG] l 
	where l.ACCESS_INSTANT >= 5622930000	-- 3/8/2019
				and l.[METRIC_ID]= (select [METRIC_ID] from #Param)					--<<<--- Active Guidelines web integration record accessed


IF @Timer='T' Select 'Access log finished: ' + cast(datediff(mi, @time, getdate()) as varchar)


---------------------------- Phen positive Random pick for QI/QA -------------------------------		
/***** use this to perform QI/QA by uncommenting this and commenting out the following select query ***/

-- IF OBJECT_ID('tempdb..#RND') IS NOT NULL  DROP TABLE #RND
--select top 10  
--		c.* 
--		,ac.CSN Intervention_CSN
--		,case when c.OUD_Dx=1 then 'Phen 1'
--					when (c.ETOH_Dx=2 and c.Benzo_Dx=2 and (c.CC_Opioid=1 or c.CC_Narcan=1)) then 'Phen 2'
--					else ''
--				end Phen
--	into #RND 
--	from #Comb c 
--		left join 
--			( select distinct al.csn from #web al
--					left join #FDI ad on al.ACCESS_INSTANT=ad.ACCESS_INSTANT
--					) ac on c.PAT_ENC_CSN_ID = ac.CSN
--	where (c.ETOH_Dx=2 and c.Benzo_Dx=2 and (c.CC_Opioid=1 or c.CC_Narcan=1)) or (c.OUD_Dx=1)  --phen positive only
--	order by NEWID()				-- random pick

------------------------------- Use all phen positive patients ---------------------------------------
select c.* 
		,ac.CSN Intervention_CSN
		,case when c.OUD_Dx=1 then 'Phen 1'
					when (c.ETOH_Dx=2 and c.Benzo_Dx=2 and (c.CC_Opioid=1 or c.CC_Narcan=1)) then 'Phen 2'
					else ''
				end Phen
	into #RND 
	from #Comb c 
		left join 
			( select distinct al.csn from #web al
					join #FDI ad on al.ACCESS_INSTANT=ad.ACCESS_INSTANT
					) ac on c.PAT_ENC_CSN_ID = ac.CSN
	where (c.ETOH_Dx=2 and c.Benzo_Dx=2 and (c.CC_Opioid=1 or c.CC_Narcan=1)) or (c.OUD_Dx=1)  --phen positive only


-----------------------------------Data------------------------------------------------


-- Data - All phenotype 1 & 2 -- 
select 'OUD_Phen_1_2 (All phenotype 1 & 2)'
select 
			c.Site_ID
			,c.Research_ID
			--,c.PAT_MRN_ID, c.PAT_ENC_CSN_ID
			,c.Arrival_DT, c.Arrival_Hr, 
			-- c.Discharge_DT, 
			c.Phen OUD,
			c.Visit_len_Min, c.Age Age_admission,
			-- c.DEPARTMENT_NAME, 
			--case when s.Site_ID is null then c.DEPARTMENT_ID else s.Site_ID end DEPARTMENT_ID,
			c.CC, c.CC_Opioid, c.CC_Narcan, c.CC_ETOH, 
			c.OUD_Dx, c.On_CS_Med, c.CSMed_refills, c.Narcan_Inpatient, c.Narcan_Outpatient, c.Narcan24Mo, 
			c.PL_OUD_Dx, c.PL_OUD_DX_DT, c.PMH, c.Ill_Drug, c.DC_inst, c.Opiate_Labs, c.Oxycodone_lab, 
			case when c.Fin_class is not null then c.Fin_class else '-99999' end Fin_class, 
			c.Total_ED_visits, c.Last_Inp_Adm_DT, c.Last_Psy_Adm_DT, c.ETOH_Dx, c.Benzo_Dx, 
			c.MOUD, c.PL_MOUD, c.PL_MOUD_DT, c.LWBS, c.Pregnant,
			case when c.Intervention_CSN is null then 2 else 1 end Intervention
	from #RND c 
			left join #Sites s on c.DEPARTMENT_NAME=s.Dept_Name
	where c.phen is not null
				and c.Site_ID <> -99999
	order by c.Research_ID

-- Data - Demographics	-- 
select 'Demographics'
select distinct
		(select Heathcare_System_Id from #param) Healthcare_System_Id,
		c.Research_ID
		--,c.PAT_MRN_ID, c.PAT_ID
		,age.Age Age_demo
		,zs.NAME Gender
		,zr.NAME Race
		,case when ze.NAME is null then '-99999'
					else ze.NAME
					end Ethnicity
	from #RND c 
			left join (select a.PAT_ID, min(a.Age) Age from #RND a group by a.PAT_ID
									) age  on age.PAT_ID=c.PAT_ID
			left join clarity..patient p on c.PAT_ID=p.PAT_ID
			left join clarity..ZC_SEX zs on p.SEX_C=zs.RCPT_MEM_SEX_C
			left join ( select distinct b.PAT_ID, b.PATIENT_RACE_C 
											from clarity..PATIENT_RACE b
													join (select r.PAT_ID, max(r.line) line from clarity..PATIENT_RACE r 
																		join #RND cr on cr.PAT_ID=r.PAT_ID
																	group by r.PAT_ID
																) g on b.pat_id=g.PAT_ID and b.LINE=g.line
									) pr on c.PAT_ID=pr.PAT_ID
					left join clarity..ZC_PATIENT_RACE zr on pr.PATIENT_RACE_C=zr.PATIENT_RACE_C
					left join clarity..ZC_ETHNIC_GROUP ze on p.ETHNIC_GROUP_C=ze.ETHNIC_GROUP_C
	where c.phen is not null
				and c.Site_ID <> -99999
	order by c.Research_ID

--	Data - ED follow up info	--
select 'ED_follow_up (ED follow up)'
SELECT  
			c.Site_ID
			--,c.PAT_MRN_ID, c.PAT_ENC_CSN_ID
			,c.Research_ID
			,c.Arrival_DT
			,c.Arrival_Hr
			,fu.LINE								ED_FUP_LINE
			,case when fu.ED_FUP_PROVIDER_ID is null	then '-99999' else fu.ED_FUP_PROVIDER_ID end ED_FUP_PROVIDER_ID
			--,ser.PROV_NAME FUP_Provider
			,case when ser.PRACTICE_NAME_C is null		then -99999 else ser.PRACTICE_NAME_C		end FUP_Practice_ID
			--,zn.NAME FUP_Practice_name
			--,ser.RPT_GRP_ONE PROV_MED_GROUP
			,case when sd.Site_ID is not null					then sd.Site_ID 
						when fu.ED_FUP_DEPT_ID is not null	then fu.ED_FUP_DEPT_ID
						else -99999																																end ED_FUP_DEPT_ID
			,case when fu.ED_FUP_CONTACT is null		then '-99999'		else fu.ED_FUP_CONTACT		end ED_FUP_CONTACT
			,case when fu.ED_FUP_SUMMARY is null		then '-99999'		else fu.ED_FUP_SUMMARY 		end ED_FUP_SUMMARY
			--,fu.ED_FUP_PRN_TEXT
			--,dep.department_name FUP_ED_Dept_Name
			, case
					when fu.[ED_FUP_HOW_C] = '0' then 'None specified'
					when fu.[ED_FUP_HOW_C] = '1' then 'Call'
					when fu.[ED_FUP_HOW_C] = '2' then 'Make Appointment'
					else '-99999'
				end ED_FU_How
	FROM #RND c
		left join [Clarity]..[ED_FOLLOWUP_INFO] fu on c.PAT_ENC_CSN_ID=fu.PAT_ENC_CSN_ID
		left join [Clarity].[dbo].clarity_dep dep on fu.[ED_FUP_DEPT_ID] = dep.[DEPARTMENT_ID]
		left join #Sites sd on fu.ED_FUP_DEPT_ID=sd.Site_ID
		left join [Clarity].[dbo].clarity_ser ser on ser.[PROV_ID] = fu.[ED_FUP_PROVIDER_ID]
		left join clarity..ZC_PRACTICE_NAME zn		on ser.PRACTICE_NAME_C=zn.PRACTICE_NAME_C
	where fu.ED_FUP_CONTACT is not null
				and c.phen is not null	
				and c.Site_ID <> -99999
	order by c.Research_ID
 

--	Data - ED Care Team,	providers only--  
select 'Care_teams (ED Care Team,	providers only)'
select  
			c.Site_ID,
			c.Research_ID
			--,c.PAT_MRN_ID, c.PAT_ENC_CSN_ID
			,c.Arrival_DT
			,c.Arrival_Hr
			,case when tt.TR_TEAM_ID is not null					then tt.TR_TEAM_ID
						when c.BILL_ATTEND_PROV_ID is not null	then c.BILL_ATTEND_PROV_ID
						else '-99999'															end Prov_ID
			--,s.PROV_NAME
			,case when s.CLINICIAN_TITLE is not null	then s.CLINICIAN_TITLE
						when s1.CLINICIAN_TITLE is not null then s1.CLINICIAN_TITLE 
						else '-99999'													end CLINICIAN_TITLE
			--,tt.TR_TEAM_REL_C
			,case when s.PROV_NAME like '%team'		then 'Consult Team'
						when tt.NAME is not null				then tt.NAME
						when tt.NAME is null						then 'Attending' 
						else '-99999'											end Team_relation
			,c.BILL_ATTEND_PROV_ID
			--,tt.TR_TEAM_SPEC_C
			--,zs.NAME Specialty
			,case when s.IS_RESIDENT is null then 2
						when s.IS_RESIDENT = 'Y' then 1
						when s.IS_RESIDENT = 'N' then 2
						else 2
					end IS_RESIDENT
		from  #RND c
			left join 
					(select t.*, zr.name from treatment_team t join
								(select * from ZC_TRTMT_TEAM_REL 
											where name in ('Attending', 'APRN', 'covering provider', 'fellow', 'Licensed Practical Nurse', 'Midlevel', 
																			'Nurse Practitioner', 'Physician', 'Physician Assistant', 'Resident')
										)	zr on t.TR_TEAM_REL_C=zr.TRTMNT_TEAM_REL_C
						) tt on tt.PAT_ENC_CSN_ID=c.PAT_ENC_CSN_ID
			left join ZC_SPECIALTY				zs on tt.TR_TEAM_SPEC_C=zs.SPECIALTY_C
			left join CLARITY_SER						s on tt.TR_TEAM_ID=s.PROV_ID
			left join clarity..PAT_ENC_HSP hs on c.PAT_ENC_CSN_ID=hs.PAT_ENC_CSN_ID
			left join clarity..clarity_ser s1 on hs.BILL_ATTEND_PROV_ID=s1.PROV_ID	
		where c.phen is not null	
				and c.Site_ID <> -99999
		order by c.Research_ID
		

--	Data - ED Diagnosis	--  
select 'ED_Dx (ED Diagnosis)'
select  
			c.Site_ID,
			c.Research_ID
			--,c.PAT_MRN_ID, c.PAT_ENC_CSN_ID
			,c.Arrival_DT
			,c.Arrival_Hr
			-- ,c.Discharge_DT
			,case when edg.CURRENT_ICD10_LIST is not null then edg.CURRENT_ICD10_LIST 
						when edg.DIAGNOSIS_CODE is not null			then edg.DIAGNOSIS_CODE
						else '-99999'															end ED_diagnosis_code
			,edg.DX_NAME ED_DX_name
	from clarity..PAT_ENC_DX dx
			join #RND c on dx.PAT_ENC_CSN_ID=c.PAT_ENC_CSN_ID
			left join clarity..CLARITY_EDG edg on dx.DX_ID=edg.DX_ID
	where c.phen is not null	
				and c.Site_ID <> -99999
	order by c.Research_ID

--	Data - All PMH --  
select 'PMH'
SELECT 
			ed.Site_ID,
			ed.Research_ID
			--,ed.PAT_MRN_ID, ed.PAT_ENC_CSN_ID
			,ed.Arrival_DT
			,ed.Arrival_Hr
			,case when e.CURRENT_ICD10_LIST is not null then e.CURRENT_ICD10_LIST
						when e.DIAGNOSIS_CODE is not null			then e.DIAGNOSIS_CODE
						when e.CURRENT_ICD9_LIST is null			then e.CURRENT_ICD9_LIST
						else '-99999'
					end PMH_Diagnosis_Code
			,e.DX_NAME PMH_DX_NAME
      --,mh.[COMMENTS]
			,case when mh.[COMMENTS] like '%opiod%' 
							or mh.[COMMENTS] like '%oxyc%' 
							or mh.[COMMENTS] like '%opiate%' 
							or mh.[COMMENTS] like '%narcotic%' 
							or mh.[COMMENTS] like '%vicodin%' 
							or mh.[COMMENTS] like '%norco%' 
							or mh.[COMMENTS] like '%heroine%' 
							or mh.[COMMENTS] like '%iatrogenic narcotic dependence%' 
							or mh.[COMMENTS] like '%opiate hypopnea%' 
							or mh.[COMMENTS] like '%opiate toxicity%' 
							or mh.[COMMENTS] like '%narcotic seeking%' 
						then 1 else 2 end PMH_comments_OUD
			,datediff(dd, (select p.Trial_Start_Dt from #Param p), mh.[CONTACT_DATE]) PMH_contact_dt
  FROM  #RND ed
					left join [Clarity]..[MEDICAL_HX] mh on mh.PAT_ID=ed.pat_id
					left join clarity..CLARITY_EDG e on mh.DX_ID=e.DX_ID
	where 
			cast(mh.CONTACT_DATE as date) <= cast(ed.ADT_ARRIVAL_TIME as date)
			and ed.phen is not null	
				and ed.Site_ID <> -99999
	order by ed.Research_ID

--	Data - Past Social history	 --
select 'Social_Hx (past social history)'
select
		c.Site_ID,
		c.Research_ID
		,c.Arrival_DT, c.Arrival_Hr
		--,c.PAT_MRN_ID, c.PAT_ENC_CSN_ID
		,p.ILL_DRUG_USER_C		ILL_DRUG_USER
		--,case when p.ILLICIT_DRUG_FREQ is null then 0 else cast(p.ILLICIT_DRUG_FREQ as numeric)  end ILLICIT_DRUG_FREQ
		,case when p.IV_DRUG_USER_YN = 'N' then 2 
					when p.IV_DRUG_USER_YN = 'Y' then 1
				end IV_DRUG_USER
		,p.SHx_Contact_Dt
	from #RND c 
			left join #PS p on c.PAT_ID=p.PAT_ID
	where (p.SHx_Contact_Dt > -90 						-- limit it to entries within 90 days of arrival
					and p.SHx_Contact_Dt < c.Arrival_DT)
	order by c.Research_ID


--	Data - reasons for visit	--  
select 'ED_CC (Reasons for visit)'
select  
		c.Site_ID,
		c.Research_ID
		--,c.PAT_MRN_ID, c.PAT_ENC_CSN_ID
		,c.Arrival_DT
		,c.Arrival_Hr
		,rv.ENC_REASON_ID
		,r.REASON_VISIT_NAME ENC_reason_name
		,rv.LINE ENC_reason_line
	from clarity..PAT_ENC_RSN_VISIT rv
		join #RND c on rv.PAT_ENC_CSN_ID=c.PAT_ENC_CSN_ID
		left join clarity..CL_RSN_FOR_VISIT r on rv.ENC_REASON_ID=r.REASON_VISIT_ID
	where rv.LINE is not null
	order by c.Research_ID
	

-- Data - vitals	--  
select 'ED_Vitals (vitals)'
select  
		c.Site_ID,
		c.Research_ID
		--,c.PAT_MRN_ID, c.PAT_ENC_CSN_ID
		,c.Arrival_DT
		,c.Arrival_Hr
		,case when e.BP_SYSTOLIC is not null		then e.BP_SYSTOLIC	else -99999  	end BP_SYSTOLIC
		,case when e.BP_DIASTOLIC is not null		then e.BP_DIASTOLIC else -99999		end BP_DIASTOLIC
		,case when e.PULSE is not null					then e.PULSE				else -99999		end PULSE
		,case when e.RESPIRATIONS is not null		then e.RESPIRATIONS else -99999		end RESPIRATIONS
		,case when e.TEMPERATURE is not null		then e.TEMPERATURE	else -99999		end TEMPERATURE
	from clarity..pat_enc e
			join #RND c on e.PAT_ENC_CSN_ID=c.PAT_ENC_CSN_ID
	order by c.Research_ID

--	Data - all opiate labs --  
select 'Labs (all opiate labs)'
select  
		c.Site_ID,
		c.Research_ID
		--,c.PAT_MRN_ID, c.PAT_ENC_CSN_ID
		,c.Arrival_DT
		,c.Arrival_Hr
		,cc.COMMON_NAME Lab_COMMON_NAME
		--,r.ORD_NUM_VALUE
		,r.ORD_VALUE Lab_Value
		,case when r.COMPONENT_COMMENT is not null		then r.COMPONENT_COMMENT else '-99999'		end Lab_Comment
		--,r.RESULT_DATE
		--,datediff(dd, (select Trial_Start_Dt from #Param), r.RESULT_DATE) Result_Dt
	from #OpiateResults r
			left join CLARITY_COMPONENT cc on r.COMPONENT_ID=cc.COMPONENT_ID
			join #RND c on r.PAT_ENC_CSN_ID=c.PAT_ENC_CSN_ID
	order by c.Research_ID
 

--  Data - ED meds prescribed --  
select 'ED_Meds_Rx (ED meds prescribed)'
SELECT --distinct 
		c.Site_ID,
		c.Research_ID
		--,med.ORDER_MED_ID
		--,c.PAT_MRN_ID, c.PAT_ENC_CSN_ID
		,c.Arrival_DT
		,c.Arrival_Hr
		,datediff(dd, (select Trial_Start_Dt from #Param), med.ORDER_INST) ED_Rx_Ordering_dt
		--,datediff(dd, (select Trial_Start_Dt from #Param), med.DISCON_TIME) Discontinue_Dt
		,zc.NAME ED_Rx_order_class_name
		--,m.GENERIC_NAME
		,med.[DESCRIPTION] ED_Rx_Name
		----,med.[SIG]
		,case when m.STRENGTH	is not null				then m.STRENGTH									else '-99999'		end	ED_Rx_strength
		,case when med.[QUANTITY] is not null		then med.[QUANTITY]							else '-99999'		end ED_Rx_QUANTITY
		,case when med.[QUANTITY] is not null		then left(med.quantity,charindex(' ',med.quantity)-1)										else '-99999'		end ED_Rx_Quant_Numb
		,case when med.[QUANTITY] is not null		then right(med.QUANTITY,len(med.quantity)-CHARINDEX(' ',med.quantity))	else '-99999'	end ED_Rx_Quant_type
		,case when med.[REFILLS] is not null		then med.[REFILLS]							else '-99999'		end ED_Rx_REFILLS
		,case when med.MED_PRESC_PROV_ID is not null then med.MED_PRESC_PROV_ID else '-99999'		end ED_Rx_PRESC_PROV_ID
		,case when med.ORD_PROV_ID is not null	then med.ORD_PROV_ID						else '-99999'		end ED_Rx_ORD_PROV_ID
  FROM [Clarity]..[ORDER_MED] med
		join #RND c on med.PAT_ENC_CSN_ID=c.PAT_ENC_CSN_ID					-- ?duplicate
		left join clarity..CLARITY_MEDICATION m on med.MEDICATION_ID=m.MEDICATION_ID
		left join Clarity..ZC_ORDER_CLASS zc on med.ORDER_CLASS_C=zc.ORDER_CLASS_C
		left join clarity..CLARITY_SER s on med.ORD_PROV_ID=s.PROV_ID
  where 
		(med.[ORDER_STATUS_C] in (2, 5, 11) or med.[ORDER_STATUS_C] is null)				--null=historical, 1-pending, 2-sent, 3-resulted, 4-canceled, 5-completed, 8-suspend, 9-discontinued, 11-dispensed
		and med.ORDERING_MODE_C=1 
		and m.GENERIC_NAME <> 'MISC%'
	order by c.Research_ID
 

--	Data - Bup med prescribed in ED	--  
select 'BUP_Rx (Bup med prescribed in ED)'
SELECT --distinct 
		--Case when c.Phen is not null then c.Phen Else 'Neg' end OUD,
		c.Site_ID,
		c.Research_ID
		--,med.ORDER_MED_ID
		--,c.PAT_MRN_ID, c.PAT_ENC_CSN_ID
		,c.Arrival_DT
		,c.Arrival_Hr
		,datediff(dd, (select Trial_Start_Dt from #Param), med.ORDER_INST) BUP_Rx_Ordering_dt
		--,datediff(dd, (select Trial_Start_Dt from #Param), med.DISCON_TIME) Discontinue_Dt
		--,zc.NAME order_class_name
		--,m.GENERIC_NAME
		,med.[DESCRIPTION]	BUP_Rx_Description
		,case when med.[SIG] is not null				then med.[SIG]									else '-99999'		end BUP_Rx_sig
		,case when m.STRENGTH is not null				then m.STRENGTH									else '-99999'		end BUP_Rx_strength
		,case when med.[QUANTITY] is not null		then med.[QUANTITY]							else '-99999'		end BUP_Rx_QUANTITY
		,case when med.[QUANTITY] is not null		then left(med.quantity,charindex(' ',med.quantity)-1)										else -99999		end  BUP_Rx_QUANTITY_Numb
		,case when med.[QUANTITY] is not null		then right(med.QUANTITY,len(med.quantity)-CHARINDEX(' ',med.quantity))	else '-99999'	end  BUP_Rx_QUANTITY_type
		,case when med.[REFILLS] is not null		then med.[REFILLS]							else '-99999'		end BUP_Rx_REFILLS
		,case when med.MED_PRESC_PROV_ID is not null then med.MED_PRESC_PROV_ID else '-99999'		end 	BUP_Rx_AUTHRZING_PROV_ID
		,case when med.ORD_PROV_ID is not null	then med.ORD_PROV_ID						else '-99999'		end 		BUP_Rx_ORD_PROV_ID
		--,s.PROV_NAME				BUP_Rx_ORD_PROV
		--,med.ORDER_CLASS_C
		--,med.ORDER_STATUS_C
  FROM [Clarity]..[ORDER_MED] med
		join #RND c on med.PAT_ENC_CSN_ID=c.PAT_ENC_CSN_ID					-- ?duplicate
		left join clarity..CLARITY_MEDICATION m on med.MEDICATION_ID=m.MEDICATION_ID
		left join Clarity..ZC_ORDER_CLASS zc on med.ORDER_CLASS_C=zc.ORDER_CLASS_C
		left join clarity..CLARITY_SER s on med.ORD_PROV_ID=s.PROV_ID
  where 
		(med.[ORDER_STATUS_C] in (2, 5, 11) or med.[ORDER_STATUS_C] is null)  --null=historical, 1-pending, 2-sent, 3-resulted, 4-canceled, 5-completed, 8-suspend, 9-discontinued, 11-dispensed
			and med.ORDERING_MODE_C=1 
			and (m.GENERIC_NAME like 'suboxone%' or m.GENERIC_NAME like 'buprenorphine%')
	order by c.Research_ID


--****************	Data - PTA meds	***************--  
select 'PTA_Meds (PTA meds)'
select  
		p.Site_ID,
		p.Research_ID
		--,c.PAT_MRN_ID, p.PAT_ENC_CSN_ID
		,p.Arrival_DT
		,p.Arrival_Hr
		--,p.GENERIC_NAME
		,p.DESCRIPTION PTA_Med_Name
		--,p.SIG
		,case when p.QUANTITY is not null			then p.QUANTITY		else '-99999'		end PTA_med_QUANTITY
		,case when p.Quant_Numb is not null		then p.Quant_Numb else '-99999'		end PTA_med_Quant_Numb
		,case when p.Quant_type is not null		then p.Quant_type else '-99999'		end PTA_med_Quant_type
		,case when p.REFILLS is not null			then p.REFILLS		else '-99999'		end PTA_med_REFILLS
		,p.ORDER_INST_DT	PTA_med_ORDER_INST_DT
		--,p.order_class_name PTA_med_order_class_name
	from #PTAMedsMin p
				join #RND c on p.PAT_ENC_CSN_ID=c.PAT_ENC_CSN_ID
	order by c.Research_ID
			 

-- Data - Meds given in ED --		-- 
select 'ED_meds (Meds given in ED)'
select  
		--Case when c.Phen is not null then c.Phen Else 'Neg' end OUD,
		c.Site_ID,
		c.Research_ID
		--,c.PAT_MRN_ID, c.PAT_ENC_CSN_ID
		,c.Arrival_DT
		,c.Arrival_Hr
		,mar.LINE						ED_med_line
		,datediff(dd, (select Trial_Start_Dt from #Param), med.ORDER_INST) ED_med_Ordering_Dt
		,datediff(HOUR, c.ADT_ARRIVAL_TIME, mar.TAKEN_TIME)			ED_Med_time
		--,m.GENERIC_NAME
		,med.[DESCRIPTION]	ED_Med_description
		,case when m.STRENGTH is not null							then m.STRENGTH							else '-99999'		end ED_med_strength
		,case when med.MED_PRESC_PROV_ID is not null	then med.MED_PRESC_PROV_ID	else '-99999'		end ED_MED_PRESC_PROV_ID
		,case when med.ORD_PROV_ID is not null				then med.ORD_PROV_ID				else '-99999'		end ED_med_ORD_PROV_ID
		,zr.NAME						ED_med_MAR_action
	from clarity.. MAR_ADMIN_INFO mar
				join #RND c on mar.MAR_ENC_CSN=c.PAT_ENC_CSN_ID
				join [Clarity]..[ORDER_MED] med on mar.ORDER_MED_ID=med.ORDER_MED_ID
				left join clarity..CLARITY_MEDICATION m on med.MEDICATION_ID=m.MEDICATION_ID
				left join ZC_MAR_RSLT zr on mar.MAR_ACTION_C=zr.RESULT_C
	where mar.MAR_ACTION_C not in (2,3,4,98,99,100)			-- 2-missed, 3-refused, 4-canceled entry, 98-pending, 99-automatically held, 100-due
	order by c.Research_ID
 

-- Data - Bup given in ED -- 
select 'BUP_in_ED (Bup given in ED)'
select  
		--Case when c.Phen is not null then c.Phen Else 'Neg' end OUD,
		c.Site_ID,
		c.Research_ID
		--,c.PAT_MRN_ID, c.PAT_ENC_CSN_ID
		,c.Arrival_DT
		,c.Arrival_Hr
		,mar.LINE						ED_BUP_line
		,datediff(dd, (select Trial_Start_Dt from #Param), med.ORDER_INST) ED_BUP_Ordering_Dt
		,datediff(hh, c.ADT_ARRIVAL_TIME, mar.TAKEN_TIME)									ED_BUP_time
		--,m.GENERIC_NAME
		,case when med.[DESCRIPTION] is not null		then med.[DESCRIPTION]				else '-99999'		end ED_BUP_Description
		,case when m.STRENGTH is not null						then m.STRENGTH								else '-99999'		end ED_BUP_strength
		,case when med.MED_PRESC_PROV_ID is not null	then med.MED_PRESC_PROV_ID	else '-99999'		end	ED_BUP_PRESC_PROV_ID
		--,sp.PROV_NAME				ED_Bup_Presc_Prov
		,case when med.ORD_PROV_ID is not null			then med.ORD_PROV_ID					else '-99999'		end ED_BUP_ORD_PROV_ID
		--,so.PROV_NAME				ED_Bup_Ord_Prov
		,zr.NAME						ED_BUP_MAR_action
	from clarity.. MAR_ADMIN_INFO mar
				join #RND c on mar.MAR_ENC_CSN=c.PAT_ENC_CSN_ID
				join [Clarity]..[ORDER_MED] med on mar.ORDER_MED_ID=med.ORDER_MED_ID
				left join clarity..CLARITY_MEDICATION m on med.MEDICATION_ID=m.MEDICATION_ID
				left join clarity..clarity_ser sp on med.MED_PRESC_PROV_ID=sp.PROV_ID
				left join clarity..clarity_ser so on med.ORD_PROV_ID=so.PROV_ID
				left join ZC_MAR_RSLT zr on mar.MAR_ACTION_C=zr.RESULT_C
	where mar.MAR_ACTION_C not in (2,3,4,98,99,100)			-- 2-missed, 3-refused, 4-canceled entry, 98-pending, 99-automatically held, 100-due
				and (m.GENERIC_NAME like 'suboxone%' or m.GENERIC_NAME like 'buprenorphine%')
	order by c.Research_ID
 

-- Data - Naloxone given in ED -- 
select 'Naloxone_in_ED (Naloxone given in ED)'
select  
		--Case when c.Phen is not null then c.Phen Else 'Neg' end OUD,
		c.Site_ID,
		c.Research_ID
		--,c.PAT_MRN_ID, c.PAT_ENC_CSN_ID
		,c.Arrival_DT
		,c.Arrival_Hr
		,mar.LINE						ED_Nal_line
		,datediff(dd, (select Trial_Start_Dt from #Param), med.ORDER_INST) ED_Nal_Ordering_Dt
		,datediff(hh, c.ADT_ARRIVAL_TIME, mar.TAKEN_TIME)									ED_Nal_time
		--,m.GENERIC_NAME
		--,med.ORDER_MED_ID
		,med.[DESCRIPTION]	ED_Nal_Description
		,case when med.STRENGTH	is not null	then med.STRENGTH	else '-99999'		end ED_Nal_strength
		,med.MED_PRESC_PROV_ID	ED_Nal_PRESC_PROV_ID
		--,med.ORD_PROV_ID		ED_Nal_ORD_PROV_ID
		,zr.NAME						ED_Nal_MAR_action
		--,med.PROV_NAME
	from clarity.. MAR_ADMIN_INFO mar
				join #RND c on mar.MAR_ENC_CSN=c.PAT_ENC_CSN_ID
				join #Nx_med med on mar.ORDER_MED_ID=med.ORDER_MED_ID
				left join ZC_MAR_RSLT zr on mar.MAR_ACTION_C=zr.RESULT_C
	where (mar.MAR_ACTION_C not in (2,3,4,98,99,100))			-- 2-missed, 3-refused, 4-canceled entry, 98-pending, 99-automatically held, 100-due
					and (med.GenericName like 'naloxone%')
					and med.IN_Outpatient = 'inpatient'
	order by c.Research_ID
